# Supplementary material for: Exosomes derived from pericardial adipose tissues attenuate cardiac remodeling following myocardial infarction by Adipsin-regulated iron homeostasis
Source: Front Cardiovasc Med. 2022 Sep 12;9:1003282. doi: 10.3389/fcvm.2022.1003282 (PMC9510661; doi:10.3389/fcvm.2022.1003282)
Supplement: Supplementary file 2 [file Table_1.XLSX]

## Sheet: control
no	NAME	MALE	AGE	ID	ADMIN	XID	TEL	WEIGHT	HEIGHT	BP	BP1	HYPERTENSI	DIABETESME	HYPERLIPID	SMOKING	PREVIOUSPC	PREVIOUSCA	CEREBROVAS	PERIPHERAL	FAMILYHIST	PRESENTATI	EJECTIONFR	LVD	ECG	RBC	WBC	PLT	HB	ALTGPT	ASTGOT	BUN	CRE	GLU	UA	CHOLESTERO	TG	HDL	LDL	BNP	TNI	CKMB	MB	DES	STENTDIAME	STENTLENGT	NUMBER	HEPARIN	CONTRASTME	OPERATINGT
1	TZ	0	61	981930	44341	55654	13759952418	65	179	124	66	1	0	1	0	0	0	0	0	0		55	60	0	3.5	8.4	232	108	3	14	3.2	105	4.4	277	3.33	1.51	0.93	1.92			15			2.5	74	3	7000	450	120
2	YCM	1	73	A03615	44327	58060	13509169769	67.5	170	156	90	0	0	0	0	0	0	0	0	0	0	59	47	0	4.59	7.52	106	142	25	24	6.7	89	3.9	224	3.76	1.43	1.2	2.35		0			1	3.25	46	2	7000	200	85
3	JSL	1	71	A17418	44325	59216	13335415426	62	176	125	78	0	0	0	0	0	0	0	0	0	1	55	52	1	4.46	7.71	142	150	25	23	4.6	80	4	477	3.64	1.32	1.16	1.89	32	0.02			1	3	48	2	7000	200	75
4	QXY	0	51	a07085	44306	58344	13220049555	75	169	142	91	1	1	0	0	0	0	0	0	0	0	55	59	0	3.56	9.49	181	108	58	27	4.2	86	7.3	292	4.07	5.29	0.92	1.77	467	0.02	0.6	12.4	1	3	50	2	8500	250	150
5	HZX	1	50	A08000	44294	58442	18229079866	69	172	100	70	0	0	0	1	0	0	0	1	0	0	49	47	1	3.7	4.51	123	116	20	18	3.6	92	4.1	313	4.28	2.28	1.3	2.3	125	0			1	2.5	23	1	3000	180
6	WMF	1	58	a13107	44287	58892	15991891500	60	182	137	85	0	0	1	1	0	0	0	0	0		52	56	1	5.21	5.5	187	161	50	35	6.2	102	3.3	188	3.28	1.7	0.84	1.91	296	0.21	1.1	27		2.5	42	2	6000	230	115
7	LJ	1	50	A16288	44238	59083	13289833138	52	166	115	64	0	0	0	0	0	0	0	0	1	0	55	51	0	4.5	4.3	130	109	8	17	7.7	113	4.1	209	3.99	0.76	1.14	2.47	25	0			1	2.75	86	3	6000	270	150
8	ZXQ	1	80	A17874	44238	59282	13310928613	69	168	80	59	0	1	0	0	0	0	0	0	0	0	56	50	0	4.57	4.64	188	141	16	23	5	96	5.7	228	4.55	3.35	0.81	2.87	105.2	0	1.5	34.9	1	2.75	74	3	8000	230	140
9	WSX	1	85	a26846	44218	60184	13891929896	94	164	153	74	0	1	0	1	0	0	0	0	0	0	55	52	1	4.83	6.41	237	140	72	41	5.9	112	10	322						0.04	2.2	27.9	1	3	90	3	9500	300	150
10	WYR	0	62	A18077	44206	60453	15129928041	64	166	144	90	1	0	0	0	0	0	0	0	0	0	54	54	0	4.11	8.35	160	127	28	24	2.7	80	7.7	189	2.97	2.4	0.68	1.56	186	0	0.6	31		3.5	64	2	6500	200	145
11	GRS	1	85	A37250	44166	61354	13109206299	64	177	92	64	0	0	0	1	0	0	0	0	1	0	60	51	0	4.53	5.28	305	143	19	17	4.1	104	4.1	480	3.54	3.84	0.63	1.89	38	0	0.5	24		2.75	42	2	6500	180	110
12	LZ	1	59	983023	44153	55797	13991172580	78	178	116	80	1	0	0	1	0	0	0	0	1	0	57	48	1	5.07	12.69	172	153	28	19	7.7	107	12.6	315	4	2.31	0.95	2.45		0.04	2.2	27.9	1	2.75	46	2	9000	260	80
13	TTJ	1	78	A38299	44146	61523	13720553063	76	172	100	54	0	0	0	1	0	0	0	0	0	0	55	52	1	4.38	7.07	186	140	21	21	5.3	89	4.1	241	3.41	1.21	0.91	2.2	189.6	0	0.9	12.8	1	3.5	32	2	8000	220	110
14	DTH	1	79	a39380	44145	61648	13633596088	86	165	161	106	1	0	0	0	0	0	0	0	1	0	65	54	1	4.58	4.52	213	135	63	42	5.1	98	5	346	3.63	0.88	1.09	2.22	34.8	0.01	0.8	16.6		3.25	58	3	9000	280
15	LYX	0	71	a40224	44140	61732	18791981268	60	169	126	63	0	1	0	0	0	0	0	0	0	0	56	54	0	4.02	6.26	166	121	7	40	6.3	98	7.4	352	2.44	2.36	0.55	1.3	388	0.09	1.8	17.2	1	2.75	76	2	6000	200	115
16	ZXM	1	63	a43582	44109	62133	13335397539	65.5	183	131	79	1	1	0	1	0	0	0	0	1	0	60	45	0	5.05	6.99	130	148	16	15	4.9	112	2	211	2.74	1.1	0.89	1.52	68.6	0	1.8	26.5		2.75	33	2	8000	260	120
[truncated: 56 more columns]

## Sheet: AMI
NOAA	NAME	NUMBERAA	IDIDAA	TEL	TIMEAA	MALE	AGE	MI	CHD	HF	SMOKE	BANSMOKE	HEIGHT	WEIGHTAAOE	BMIAA	WAISTLINE	HIPLINE	SBP	DBPAEAA	hypertention	DM	INSULINOE	smoking	METFORMIN	RBC	WBC	PLT	HB	BUN	GLUL11	TCL11	TGL11	HDLL11	LDLL11	UA	CRE		BS2H121	HBALCL1	OGTT1AE1		CRP1C1	ALT1AE1	AST1AAAE1	CARBAMIDE1		FFA11
1	HBX	G50383	1801213726	13032983813	2020-09-13	1	70	1	1	0	1	0	174	73	24.1115	93	110	123	59	1	1	1	1	1	4.4	10.94	205	140	3.9	7.75	2.98	1.5	0.72	1.58	364	94			6.5				19	16	5.1
5	JGC	A53000	96295608	18691801720	2020-10-03	1	70	1	1	1	0		177	57	18.194	80	93	148	83	0	0	0	0	0	3.96	7.08	139	136	7.1	5.79	4.52	1.23	0.91	2.95	664	191							20	27	5.12
14	LBY	G04861	60822249	15384549221	2020-11-06	0	64	1	1	0	1	0	170	80	27.6817	95	105	132	67	1	0	0	0	0	5.31	8.81	249	153	4.5	8.04	2.66	3.4	0.54	1.25	285	86							11	25	4.15
13	LSG	G52224	98376318	18049583110	2020-12-04	0	64	1	1	0	1	1	178	75	23.6713	80	89	167	101	0	1	0	0	1	5	9.94	229	157	4.6	6.97	3.29	1.09	1.13	1.78	295	61							54	169	6.97
2	ZZQ	G51129	60848255	17791208670	2020-12-13	1	79	1	1	0	1	1	168	55	19.487			150	87	0	0	0	1	0	4.23	3.77	109	129	4.2	7.2	3.56	1.83	0.67	2.42	344	91							20	14	27.38
12	HXR	G52203	81281772	15029061390	2021-01-10	0	47	1	1	0	1	1	180	65	20.0617	84	87	152	96	1	0	0	0	0	4.31	3.62	151	121	5.3	4.95	3.97	0.96	1.1	2.61	331	67			7.2				24	20	9.49
9	MDL	G51602	81291596	13709782375	2021-01-27	1	82	1	1	0	0		171	65	22.2291			136	70	0	1	1	0	0	4.84	4.96	105	144	2.7	6.14	2.63	1.01	0.88	1.37	274	79			6.2			0.809	23	27	3.77
8	ZSH	G51604	1801227254	13488015378	2021-03-02	1	58	1	1	0	0		173	72	24.0569	90	93	107	65	0	0	0	0	0	4.43	5.56	175	138	6	5.34	4.27	3.48	1.03	2.07	214	57							20	28	5.21
10	QCC	G51759	97356716	13093933366	2021-03-05	1	65	1	1		1	1	165	78	28.6501			117	66	1	0	0	1	0	4.98	7.22	163	163	106	5.61	4.29	1.38	1.11	2.47	395	89								22	10.85
7	ZLC	C73930	98354638	18091274805	2021-03-10	1	43	1	1	0	1	0	174	82	27.0842	104	106	110	53	0	0	0	0	0	4.52	5.62	149	145	5.3	5.15	3.44	0.8	0.97	2.15	427	81							24	25	5.89
11	LZX	G51937	81283731	13474667884	2021-05-08	0	76	1	1	0	1	1	171	55	18.8092	100	106	142	63	0	1	1	0	1	4.01	5.45	157	119	7.2	5.22	2.67	0.62	0.92	1.43	336	92			7.9			0.809	28	31	4.94
4	ZXH	G50857	60846559	13619261363	2021-05-09	1	73	1	1	0	1	0	175	50	16.3265	80	84	160	110	1	0	0	0	0	4.19	6.71	235	133	4.6	8.44	5.42	0.66	1.37	3.99	326	67			5			0.809	48	28	3.26
3	ZZ	G51087	1801226470	13892092000	2021-03-21	1	57	1	1	0	1	0	162	62	23.6244			110	80	0	1	0	1	1	4.61	12.34	181	143	5.2	6.22	5.09	2.06	1.18	3.42	258	40			7.4			0.809	29	30	3.84
6	DWW	833518	93065948	15202648175	2021-04-21	1	61	1	1	0	0		169	69	24.1588	90	96	117	72	1	1	1	0	0	4.55	5.57	226	133	3.4	3.47	3.43	1.13	0.83	2.17	354	196						4.24	22	26	5.32

## Sheet: Results
Supplemental table 1. Baseline participant characteristics
Clinical Characteristic	Control(n=16)	MI(n=14)	p value
Male, n(%)	12（75.0）	10（71.4）	0.574
Age, years	67.2±12.12	64.9±11.30	0.593
Body mass index, kg/m2	23.4±4.58	22.7±3.72	0.626
Hypertension, n(%)	6（37.5）	6（42.9）	0.529
Diabetes type 2, n(%)	5（31.3）	6（42.9）	0.39
Current smoking, n(%)	7（43.8）	4（28.6）	0.317
Systolic blood pressure, mmHg	125.1±23.69	133.6±20.00	0.300
Diastolic blood pressure, mmHg	75.8±14.13	76.5±16.88	0.894
Red blood cells, (×1012/L)	4.41±0.52	4.52±0.39	0.532
White blood cells, (×109/L)	6.85±2.22	6.97±2.63	0.895
Hemoglobin, (g/L)	133.9±16.99	139.6±12.64	0.312
BUN, (mmol/L)	5.2±1.48	12.1±27.04	0.313
CRE, (μmol/L)	97.6±10.93	92.2±45.65	0.645
Uric acid, (μmol/L)	291.5±91.06	347.6±106.64	0.131
Fasting blood sugar, (mmol/L)	5.60±2.74	6.16±1.37	0.499
Total cholesterol, (mmol/L)	3.60±0.56	3.73±0.89	0.638
Triglyceride, (mmol/L)	2.11±1.20	1.51±0.91	0.136
HDL, (mmol/L)	0.93±0.20	0.95±0.22	0.814
LDL, (mmol/L)	2.02±0.41	2.26±0.79	0.303
BUN, Blood urea nitrogen; CRE, Blood creatinine; HDL, high-density lipoprotein; LDL, Low-density lipoprotein.
