# Supplementary material for: Exosomes derived from pericardial adipose tissues attenuate cardiac remodeling following myocardial infarction by Adipsin-regulated iron homeostasis
Source: Front Cardiovasc Med. 2022 Sep 12;9:1003282. doi: 10.3389/fcvm.2022.1003282 (PMC9510661; doi:10.3389/fcvm.2022.1003282)
Supplement: Supplementary file 3 [file Table_2.XLSX]

## Sheet: Sheet1
Groups	Number of mice before MI	Number of mice 28 days after MI
Sham+Vehicle	20	20
Sham+Pericardial-AT-Exo from WT	10	10
Sham+Pericardial-AT-Exo from Adipsin KO	10	10
Sham+Pericardial-AT-Exo from Adipsin NTg	10	10
Sham+Pericardial-AT-Exo from Adipsin Tg	10	10
MI+Vehicle	20	9
MI+Pericardial-AT-Exo from WT	20	9
MI+Pericardial-AT-Exo from Adipsin KO	20	8
MI+Pericardial-AT-Exo from Adipsin NTg	20	9
MI+Pericardial-AT-Exo from Adipsin Tg	20	15
