# Supplementary material for: Exosomes derived from pericardial adipose tissues attenuate cardiac remodeling following myocardial infarction by Adipsin-regulated iron homeostasis
Source: Front Cardiovasc Med. 2022 Sep 12;9:1003282. doi: 10.3389/fcvm.2022.1003282 (PMC9510661; doi:10.3389/fcvm.2022.1003282)
Supplement: Supplementary file 4 [file Table_3.XLSX]

## Sheet: KEGG CFD H VS Vehicle H
Term	Count	Pop.Hits	PValue
Cell cycle	117	2	0.951904
Mitophagy	55	1	0.895506
Lysosome	111	3	0.828445
Tight junction	150	5	0.725014
Focal adhesion	178	6	0.724832
Peroxisome	84	3	0.66132
Endocytosis	232	10	0.455266
Autophagy	124	6	0.380215
p53 signaling pathway	66	4	0.273115
Gap junction	80	5	0.218197
Regulation of actin cytoskeleton	186	11	0.129142
Phagosome	155	10	0.0946064
Apoptosis	125	9	0.0644346
Cellular senescence	152	12	0.019498
Pluripotency of stem cells	128	12	0.0053671
Ferroptosis	35	7	0.00162175
Necroptosis	133	15	0.000288

## Sheet: KEGG CFD VS Vehicle
Term	Count	Pop.Hits	PValue
Phagosome	155	24	4.39e-07
Ferroptosis	35	7	0.0258714
Regulation of actin cytoskeleton	186	14	0.069305
Focal adhesion	178	13	0.0933543
Necroptosis	133	9	0.198376
Cellular senescence	152	10	0.204932
Gap junction	80	5	0.348347
Peroxisome	84	5	0.387372
Pluripotency of stem cells	128	7	0.429768
Apoptosis	125	6	0.570996
Tight junction	150	7	0.59779
p53 signaling pathway	66	3	0.628323
Lysosome	111	5	0.632021
Oocyte meiosis	103	3	0.882837
Mitophagy	55	1	0.935741
Endocytosis	232	7	0.938118
Autophagy	124	2	0.985066

## Sheet: volcano
	logFC	P.Value	adj.P.Val
LOC103694857	-4.86305	0.000359	0.0040526
Mmp13	-4.62308	2.57e-06	5.23553e-05
She	-4.59653	5.68e-10	2.27e-08
Olfml3	-4.42575	0.0161575	0.0879038
LOC100134871	-4.16147	8.08e-09	2.72e-07
AABR07044404.1	-4.14771	2.07e-05	0.000339161
Plet1	-4.10384	1.27e-30	2.94e-28
S100a8	-4.07598	6.4e-06	0.000119652
Arxes2	-4.05674	0.0169878	0.0913444
Lrrc66	-4.03435	0.0173627	0.0927353
Pdgfrb	-4.02876	0.0174698	0.0932504
Ttc9c	-3.98496	0.0344412	0.153247
Serhl2	-3.98233	0.0231292	0.114665
Ptk2	-3.97967	0.023082	0.114568
Serpinb2	-3.87154	1.54e-145	2.69e-141
Hba-a2	-3.8663	0.00013	0.0017274
Csf2	-3.79319	4e-06	7.7906e-05
S100a9	-3.71715	4.03164e-19	4.41969e-17
Igf2bp3	-3.70187	0.0310931	0.142329
Sumf1	-3.57172	0.0656278	0.24628
Eif5	-3.56779	0.00579514	0.0393218
Hba-a1	-3.42835	0.000147	0.00191535
Ca12	-3.41368	4.88e-06	9.3158e-05
Slpi	-3.41097	1.17e-42	5e-40
Tm7sf3	-3.40504	0.0111012	0.0659685
Hpgds	-3.40151	0.000169	0.00215373
Il1b	-3.36631	3.61e-10	1.48e-08
Sim2	-3.36163	0.000231	0.00281437
Stfa2	-3.35664	0.000824546	0.00803972
Hbb	-3.35402	0.000382	0.00429336
Tmlhe	-3.34826	0.0302242	0.139472
Acod1	-3.34376	9.67e-05	0.00133016
Hectd2	-3.33397	0.0150745	0.0835141
Ccl3	-3.30104	6.08e-12	3.08e-10
Nlrc4	-3.29824	5.08e-05	0.000763862
Dnajc2	-3.24683	0.020645	0.105623
Ccdc85a	-3.23261	0.36442	0.729673
Mri1	-3.21345	0.00389812	0.0285244
Dpm3	-3.20608	0.256659	0.600401
Ntrk1	-3.18999	3.43e-08	1.04e-06
Tfrc	-3.18569	3.10966e-05	0.00017274
Rbm5	-3.18247	0.165344	0.461989
Rpa2	-3.16928	0.166334	0.4639
Csf3	-3.15884	4.69e-43	2.05779e-40
Zfp523	-3.15354	0.167317	0.465509
Mcu	-3.15238	0.0300307	0.138945
Arid3a	-3.13569	0.168297	0.467152
Tom1	-3.13355	0.0242519	0.118556
Nos2	-3.12832	6.76e-17	5.87e-15
Slc24a4	-3.11603	0.170171	0.470343
Fth	2.57279	0.000395	0.00440444
Ca4	-3.01714	1.08e-30	2.54e-28
Clec4e	-3.00282	1.51e-09	5.61e-08
Irx1	-2.99862	0.224802	0.556827
Rtp3	-2.99019	0.000685578	0.00692837
Scin	-2.98406	1.44949e-16	1.20493e-14
Lrrfip1	-2.98135	0.026957	0.128346
Dcbld2	-2.97138	0.0511908	0.206435
RGD1560108	-2.96134	0.228297	0.561538
Plekha7	-2.95198	0.229305	0.563069
Nrap	-2.94987	0.0519643	0.208762
Bub1b	-2.94336	0.22938	0.563097
Ttyh1	-2.93407	0.230574	0.564212
Mdp1	-2.93186	0.0525135	0.210413
Pank4	-2.93021	0.0196761	0.101895
Tgfbr2	-2.92784	0.230677	0.564307
Nkap	-2.92456	0.0512087	0.206435
Cdh5	-2.89791	0.000121	0.00161759
Cep135	-2.88402	0.234371	0.569845
Il1a	-2.82543	5.72e-13	3.37e-11
Ociad1	-2.82453	0.392218	0.758825
Elavl4	-2.80529	1.09e-05	0.000193402
Arhgap39	-2.80274	0.398564	0.764361
Utf1	-2.7912	0.000965124	0.00918518
Rtn4rl2	-2.78059	1.51e-30	3.4e-28
Gorasp1	-2.77866	0.0292317	0.136001
Ntn4	-2.77644	0.0235786	0.116337
Slc27a3	-2.77552	0.00800814	0.0508371
Plxnb2	-2.7742	0.0281919	0.132464
AABR07029809.1	-2.77273	0.306694	0.66388
Tesk2	-2.75558	0.367362	0.732996
Maml2	-2.75315	0.3673	0.732996
Lalba	-2.75079	0.30815	0.665717
LOC297756	-2.72044	0.0932904	0.315586
Med25	-2.71509	0.381556	0.748625
Elf5	-2.7144	8.05e-13	4.63e-11
Itga7	-2.71011	0.312364	0.67078
AABR07043523.1	-2.70799	0.312549	0.67084
Fam135a	-2.70768	0.312332	0.67078
Flnc	-2.70723	0.0130553	0.074809
RGD1309036	-2.70115	0.312457	0.670808
Aifm1	-2.69903	0.312642	0.670877
Dusp22	-2.69903	0.312642	0.670877
LOC100360244	-2.67077	0.315559	0.67433
Cbln2	-2.67077	0.315559	0.67433
Akt1s1	-2.66128	0.00498249	0.0348317
Cramp1	-2.64457	0.121295	0.377087
Six1	-2.63612	0.0405405	0.17335
Hadh	-2.60015	0.193394	0.508987
Angptl4	-2.59672	1.22e-27	2.27e-25
Mertk	-2.59219	0.0208432	0.106191
Rgs20	-2.57823	0.573589	0.893222
Repin1	-2.5714	0.573368	0.893222
Srp54a	-2.5572	0.130752	0.396643
Sox17	-2.55297	4.78e-12	2.45e-10
Notch4	-2.54396	1.49e-05	0.000251983
Foxf1	-2.54036	8.59e-18	8.24e-16
Giot1	-2.51706	0.413636	0.77639
Snx22	-2.51706	0.413636	0.77639
Zmynd8	-2.51341	0.0240922	0.11817
Slc39a1	-2.50661	0.160882	0.455066
Mavs	-2.50623	0.0298884	0.138323
Ceacam20	-2.49855	0.414931	0.777304
Ube2t	-2.498	0.427712	0.788116
Rnf26	-2.48331	0.16219	0.456779
Brd8	-2.48217	0.0305108	0.140418
Ulk1	-2.47976	0.416726	0.779222
RGD1559578	-2.47967	0.116266	0.366519
Apold1	-2.47746	1.34e-14	9.7e-13
Glt8d2	-2.47727	0.162975	0.458252
C1ql4	-2.47727	0.416933	0.779222
Mast4	-2.47501	0.0692465	0.256025
Fkbp10	-2.47484	0.416897	0.779222
Klhl26	-2.47484	0.416897	0.779222
Fut4	-2.47292	0.416625	0.779222
Ybx2	-2.47292	0.416625	0.779222
RGD1561551	-2.45897	0.0221699	0.111294
Zw10	-2.45579	0.418479	0.780707
Lrrtm4	-2.45285	0.0700979	0.258527
Tmem179b	-2.45138	0.418412	0.780707
Ptges	-2.44601	1.07e-30	2.53e-28
Gpr84	-2.44108	2.46e-05	0.000395615
Lemd3	-2.43891	0.420122	0.782266
Msra	-2.43393	0.420298	0.78251
Ch25h	-2.42134	1.5e-82	3.29e-79
Mrps5	-2.41935	0.421753	0.783775
LOC108349606	-2.40546	0.00858622	0.0538828
Il23a	-2.40132	0.00067285	0.0068337
Wdr75	-2.38216	0.0228451	0.113739
Nhlh2	-2.37952	0.000102	0.00139746
Zfp394	-2.37673	0.555687	0.882218
LOC691143	-2.37272	1.78e-44	8.69e-42
Rhoj	-2.37166	0.182962	0.493337
Lhx9	-2.36757	1.9e-10	8.16e-09
Plek	-2.35164	1.27e-11	6.26e-10
Sp9	-2.33814	0.000329	0.00376451
Cxcl2	-2.33741	1.01e-80	1.98e-77
Ccl11	-2.33485	0.000517041	0.00550631
Adgrg2	-2.32554	0.214479	0.542509
Tubb6	-2.32527	0.00190064	0.0159052
Bend5	-2.30849	6.55e-05	0.000947286
Tmem45b	-2.30816	0.215156	0.543467
Slco4a1	-2.30105	9.09e-44	4.09e-41
Pla2g2a	-2.29604	3.46e-50	2.43e-47
Cxcl6	-2.2926	1.12e-121	6.54e-118
Tafa4	-2.28399	5.03e-05	0.000756246
Kirrel1	-2.28367	0.0304054	0.140117
Spsb1	-2.26922	0.117664	0.369397
Pigp	-2.26593	0.218483	0.547848
Shroom1	-2.26206	0.119558	0.373341
Nlrp3	-2.26146	5.9e-19	6.35e-17
Galnt14	-2.25783	5.56e-23	7.99e-21
Shisal2a	-2.25631	0.639169	0.934953
Foxe1	-2.25631	0.639169	0.934953
Acsbg1	-2.25631	0.639169	0.934953
Mapk15	-2.25388	0.639098	0.934953
Majin	-2.25388	0.639098	0.934953
Tmem97	-2.25014	0.0460989	0.190791
Adam11	-2.24947	0.638968	0.934953
Cage1	-2.24947	0.638968	0.934953
RGD1307182	-2.24514	0.396975	0.763799
Wnt10b	-2.24433	2.4e-12	1.29e-10
Fam199x	-2.2432	0.289991	0.641401
Edil3	-2.24135	0.466139	0.822791
Ophn1	-2.23643	0.119425	0.373191
Mogat3	-2.23474	0.402765	0.76569
Angptl8	-2.23338	9.13e-11	4.09e-09
Kcng3	-2.23337	0.0357089	0.157767
Prdm1	-2.22937	3.92e-10	1.6e-08
Slbp	-2.22429	0.551051	0.881102
RGD1308775	-2.21154	0.2756	0.624741
Adora2a	-2.20983	5.41e-23	7.84e-21
Krt39	-2.20851	0.552701	0.881102
AABR07064980.1	-2.20851	0.552701	0.881102
Apln	-2.20302	1.32e-07	3.61e-06
Nt5c1a	-2.20209	0.000248	0.00297363
Neu3	-2.20167	0.552599	0.881102
Selenot	-2.19576	0.0839729	0.293286
Plekhn1	-2.1901	0.277629	0.626558
Ccdc13	-2.18569	1.45e-21	1.94e-19
Tle6	-2.17942	0.554694	0.88128
Etnk2	-2.17816	0.150909	0.437585
AABR07056633.1	-2.17699	0.554657	0.88128
Ckmt2	-2.17564	0.278317	0.627659
Gpr27	-2.17564	0.554381	0.881102
Slc7a8	-2.17073	2.43e-76	3.55e-73
Evi5	-2.16508	0.151835	0.439198
Inhbb	-2.16384	1.03e-89	3.01e-86
Slc6a8	-2.15907	0.556088	0.882392
Jagn1	-2.15907	0.556088	0.882392
Pik3r5	-2.157	1.18e-08	3.87e-07
Ctnnbl1	-2.15354	0.556263	0.882392
Ccdc152	-2.1525	0.188655	0.501364
Rhox5	-2.15224	0.555983	0.882392
AABR07001926.3	-2.15043	0.629994	0.928932
Mas1	-2.14943	0.540699	0.876431
Ankrd2	-2.14913	0.556195	0.882392
Plau	-2.14913	0.556195	0.882392
Bmx	-2.14654	0.448609	0.808612
Slamf7	-2.14421	7.05e-11	3.21e-09
Gpr50	-2.13855	0.000157	0.00202309
Igsf6	-2.13741	1.02e-07	2.86e-06
St6galnac4	-2.13559	0.208285	0.532492
Zfp362	-2.13054	0.282389	0.632911
Srr	-2.12896	0.558151	0.883252
AABR07045032.1	-2.12896	0.558151	0.883252
Sned1	-2.12887	0.0106096	0.0636431
Lgals2	-2.12861	0.153828	0.442538
Fabp4	-2.12826	0.000160356	0.00206206
Kcnj3	-2.12553	0.332097	0.692296
Clec4d	-2.12431	1.9e-06	3.95841e-05
Slc23a3	-2.12212	0.558043	0.883252
AABR07017917.1	-2.12212	0.558043	0.883252
Il11	-2.1194	1.91e-24	3.04e-22
Elovl1	-2.11896	0.0064698	0.0430013
Itgb8	-2.11846	0.154466	0.444009
Hp	-2.11418	1.67e-18	1.74e-16
Slc25a5	-2.11295	0.0103057	0.0622027
Krtcap2	-2.10518	0.00793496	0.0504638
Afp	-2.10224	0.559776	0.883529
Pik3c3	-2.10224	0.559776	0.883529
Bnip3	-2.0982	2.74e-15	2.06e-13
Leng1	-2.09782	0.559706	0.883529
Kcna7	-2.09782	0.559706	0.883529
Pygl	-2.08598	1.1e-06	2.41938e-05
Ndufa4l2	-2.0844	2.14e-06	4.41435e-05
NEWGENE_1565644	-2.0795	0.328975	0.688041
Slitrk2	-2.07752	0.561467	0.884669
Mrpl27	-2.07584	0.0271028	0.128854
Gpr88	-2.07311	0.561396	0.884636
Gripap1	-2.0668	0.0791762	0.281235
Prl6a1	-2.06371	0.000124	0.001658
Aldh3a1	-2.06346	5.93e-23	8.46e-21
Usp35	-2.06345	0.19364	0.509441
Tfe3	-2.06318	0.00998227	0.0607526
Zswim9	-2.0588	0.19426	0.510308
LOC680322	-2.05714	0.0460625	0.190686
Mtrf1l	-2.05238	0.620805	0.923886
Lgr5	-2.05035	0.000509713	0.0054448
Tut4	-2.05011	0.0101235	0.0613776
Asb16	-2.04797	0.620668	0.92376
Ucn2	-2.04098	0.000519979	0.00553089
Stxbp5	-2.03976	0.00464619	0.0328208
Pglyrp1	-2.03765	8.43e-06	0.000153663
Rarb	-2.03734	8.58e-44	3.96e-41
Fcrl6	-2.03364	0.359302	0.724719
Pou4f1	-2.03338	0.34588	0.708316
Tyro3	-2.03323	0.00215264	0.0176025
Cd40	-2.03222	0.0280418	0.131899
Arl5c	-2.03044	1.4e-07	3.78e-06
Dennd1a	-2.0178	0.359862	0.725265
Upp1	-2.01473	8.03e-14	5.32e-12
Tceal5	-2.00689	0.377326	0.74413
Chadl	-2.00674	0.0801001	0.2836
Igfbp3	-2.00479	6.75e-18	6.59e-16
Alpl	-2.00472	0.0183035	0.0964282
Lmo3	-2.00303	0.360955	0.726548
Tssk1b	-2.00034	0.360746	0.726379
Msx1	-1.99285	0.0580157	0.225082
Cebpb	-1.99267	1.42e-05	0.000243321
C3	-1.99211	2.26e-23	3.39e-21
Dgkg	-1.99143	7.21e-09	2.44e-07
Utp6	-1.99106	0.138614	0.41419
Rac3	-1.9905	0.198655	0.518051
Ccdc6	-1.98749	0.0811167	0.28594
Taf9b	-1.9859	0.362018	0.727437
Mymk	-1.9859	0.362018	0.727437
Ifi47	-1.97434	0.362874	0.72819
Il2ra	-1.97322	4.08e-10	1.66e-08
Smchd1	-1.97082	0.456046	0.81598
AABR07052587.1	-1.96861	0.475387	0.829516
Tbc1d30	-1.96559	3.19e-08	9.71e-07
Abcg4	-1.96198	0.36422	0.729533
Tnnt3	-1.96072	0.0591462	0.228407
Tspan8	-1.95913	0.364	0.729413
Wnt9b	-1.95899	0.575226	0.893222
Nfat5	-1.94856	0.364896	0.730125
Atf6b	-1.94761	0.0433573	0.182371
Rbm47	-1.94619	2.38e-11	1.13e-09
Egr3	-1.94523	3.52e-09	1.24e-07
Pigq	-1.94235	0.0194761	0.101068
Slc26a2	-1.94214	0.141431	0.419671
Cxcl3	-1.93887	1.49e-105	5.24e-102
Tmem128	-1.93604	0.0600568	0.230755
Gabarap	-1.92862	0.101012	0.333097
Wipf2	-1.92408	0.248852	0.589369
Slc39a11	-1.91921	0.329622	0.688692
Mt1m	-1.91518	1.92e-06	3.98361e-05
Ndrg1	-1.91372	6.91e-29	1.41e-26
Tmem165	-1.90817	0.0149124	0.0828779
Fbxl13	-1.905	0.0327618	0.147761
Pgpep1	-1.905	0.36845	0.734221
Rabggta	-1.90442	0.368265	0.734102
Adcy7	-1.90155	0.250075	0.590967
Trim41	-1.90029	0.184714	0.49623
Bdkrb1	-1.90022	7.61e-41	2.97e-38
Zc3h12a	-1.89689	1.84e-117	8.06e-114
Hspa1l	-1.89587	0.0250289	0.121474
Tmem132c	-1.89564	9.62e-05	0.00132452
Dusp10	-1.89113	0.0541554	0.214906
Cldn2	-1.89046	0.250917	0.591623
Mcat	-1.8903	0.460669	0.819406
Etnppl	-1.88899	0.250889	0.591623
Slc35a4	-1.88142	0.251475	0.592302
Smg5	-1.8812	0.251692	0.592496
Aaas	-1.87494	0.483735	0.834699
Anxa3	-1.86873	0.0102825	0.0621486
Taf7	-1.85959	0.177121	0.48376
Mmp12	-1.85438	0.0301544	0.139186
Glis3	-1.85368	2.82e-30	6.19e-28
Nek1	-1.85054	0.126867	0.388689
Sema5a	-1.84749	0.091826	0.312198
G0s2	-1.84649	5.4e-71	7.29e-68
Neurog2	-1.84619	7.19e-06	0.000133133
Bcl2a1	-1.84288	3.27e-07	8.15876e-06
RGD1309106	-1.84127	0.642432	0.936702
Mpnd	-1.84127	0.744546	0.98411
Uhrf1	-1.84127	0.744546	0.98411
Ddr2	-1.84127	0.744546	0.98411
Stc2	-1.83978	4.43e-33	1.27e-30
Snx2	-1.83884	0.744499	0.98411
Ppp1r27	-1.83773	0.000808929	0.00793546
Psap	-1.83443	0.744413	0.98411
Snx30	-1.83443	0.744413	0.98411
Capza1	-1.83443	0.744413	0.98411
Rnf144b	-1.83316	0.0412692	0.175737
LOC100911319	-1.83112	2.92e-05	0.000460513
Ttyh2	-1.82912	3.73e-49	2.34e-46
Limd1	-1.82525	0.00525093	0.0363463
Ptx3	-1.82306	1.91e-140	1.67e-136
Fgr	-1.82265	1.53e-21	2.03e-19
Rbm4	-1.82111	0.516125	0.861225
LOC103692976	-1.81709	0.128592	0.392223
Stambp	-1.80902	0.180571	0.490129
Enpp2	-1.8089	4.45e-22	6.19e-20
Csnk1g3	-1.8076	0.732083	0.980733
F10	-1.8076	0.732083	0.980733
Dsg1	-1.8076	0.732083	0.980733
Tapbpl	-1.80518	0.732056	0.980733
Kbtbd2	-1.80518	0.732056	0.980733
LOC500877	-1.80418	0.464504	0.8214
Nras	-1.79927	0.12967	0.394657
Orai3	-1.79866	0.017447	0.0931567
Spty2d1	-1.79164	0.315082	0.673952
Selp	-1.78767	1.36e-12	7.62e-11
Hist1h2ah	-1.78606	3.37e-10	1.39e-08
Sgk3	-1.78202	0.315673	0.674409
Kif11	-1.78052	0.0283168	0.132872
LOC100362684	-1.77805	0.0577642	0.224553
Dnah6	-1.77718	0.733303	0.980954
Fam24a	-1.77718	0.733303	0.980954
Dnajc12	-1.77527	0.0696883	0.257279
Sun3	-1.77475	0.733274	0.980954
Ctrl	-1.77313	0.733465	0.980954
Olr476	-1.77313	0.733465	0.980954
Vdac2	-1.77313	0.733465	0.980954
AC094246.1	-1.7707	0.733436	0.980954
Otol1	-1.7707	0.733436	0.980954
Dcp2	-1.77034	0.733223	0.980954
Rabl3	-1.77034	0.733223	0.980954
Foxp2	-1.77034	0.733223	0.980954
Lgr6	-1.77034	0.733223	0.980954
AABR07055917.1	-1.77034	0.733223	0.980954
Thbd	-1.77022	7.31e-52	5.34e-49
Tmem131l	-1.76842	0.15871	0.450885
Mapkapk3	-1.76694	0.0914138	0.311158
AABR07026539.1	-1.76629	0.733385	0.980954
Cyp26b1	-1.76502	1.63e-11	7.96e-10
Fam49a	-1.75968	0.467729	0.824141
Ube2k	-1.75968	0.467729	0.824141
Lcn2	-1.75557	2.48e-16	2e-14
Ppp1r18	-1.7551	0.0168506	0.0908018
Psca	-1.75421	0.467797	0.824141
Camp	-1.75053	3.7e-09	1.3e-07
Rraga	-1.74569	0.318178	0.677368
Cd109	-1.74196	0.73471	0.981834
Pfdn6	-1.73971	0.0260078	0.125152
Prpf39	-1.73954	0.734681	0.981834
AABR07062694.1	-1.73868	0.469008	0.825281
Spata22	-1.73868	0.469008	0.825281
Gbp4	-1.73834	0.000444	0.00484257
Fam71e2	-1.73781	0.736449	0.982038
Snhg11	-1.73781	0.736449	0.982038
Tnpo1	-1.73781	0.736449	0.982038
Slc25a11	-1.73758	0.390585	0.757214
Nucks1	-1.73746	0.0147563	0.0822273
Cyp46a1	-1.73539	0.736402	0.982038
Rad9a	-1.73539	0.736402	0.982038
Gtf2i	-1.73513	0.468761	0.825255
Gon4l	-1.73513	0.734628	0.981834
Zbtb42	-1.73463	0.160585	0.454593
Lats1	-1.73098	0.116748	0.36751
Nxph4	-1.73063	0.000583996	0.00610446
Trim55	-1.729	0.224425	0.556149
Chsy3	-1.7278	6.76e-18	6.59e-16
Mmel1	-1.72466	0.319628	0.678079
Nol10	-1.72466	0.319628	0.678079
Lhx8	-1.72458	3.25e-07	8.1281e-06
Metap1	-1.72364	0.245584	0.585502
Tmub1	-1.7227	0.46987	0.826169
Vav2	-1.7195	0.528685	0.868989
Arhgap25	-1.7194	0.469984	0.826169
RGD1306227	-1.71624	0.320282	0.678718
Asap3	-1.71574	0.00193914	0.0161579
Ak4	-1.71452	2.47e-21	3.21e-19
Uqcrq	-1.71098	0.00346535	0.0258538
Mcpt1l1	-1.7103	0.161849	0.456339
LOC100360380	-1.71011	0.735979	0.982038
Ccdc173	-1.71011	0.735979	0.982038
Siglec15	-1.70768	0.470943	0.826823
Arhgap40	-1.70768	0.73595	0.982038
Ucp3	-1.70768	0.73595	0.982038
Sugp2	-1.70768	0.73595	0.982038
Ino80c	-1.70669	0.470923	0.826823
Adamts20	-1.7048	0.321132	0.679454
Gch1	-1.70471	1.89e-17	1.73e-15
B630019K06Rik	-1.70344	0.736118	0.982038
LOC103689954	-1.70327	0.735896	0.982038
Tdh	-1.70327	0.735896	0.982038
Arhgef1	-1.70037	0.0424928	0.179639
Tmem106a	-1.69909	1.66e-05	0.00027792
Cd164	-1.69903	0.736064	0.982038
B3gat3	-1.69868	0.00164936	0.0141466
Egln1	-1.69717	1.81e-15	1.39e-13
Vegfa	-1.68932	1.99e-38	7.29e-36
Nf1	-1.68835	0.472128	0.827774
Tekt2	-1.68643	0.405023	0.767596
Gpatch11	-1.68632	0.162096	0.456659
Gprin2	-1.6862	0.472269	0.827774
Ccl20	-1.68461	7.41e-14	4.92e-12
RT1-CE7	-1.6822	1.26e-06	2.7433e-05
Pag1	-1.68192	0.0773594	0.276589
Trmt1	-1.68037	0.0430236	0.181315
Tnfaip6	-1.67756	3.5e-12	1.83e-10
Icam5	-1.67679	6.53e-06	0.000121756
Nccrp1	-1.67319	0.737444	0.982214
Eef2kmt	-1.67319	0.737444	0.982214
Spata5l1	-1.67319	0.737444	0.982214
Adora2b	-1.67275	1.02e-30	2.45e-28
Rspo3	-1.67145	7.37e-13	4.27e-11
Tsen2	-1.67077	0.737414	0.982214
Klhl41	-1.67077	0.737414	0.982214
Crot	-1.66977	0.473348	0.8286
Tbc1d7	-1.66856	0.473323	0.8286
Brdt	-1.66636	0.737359	0.982214
Blcap	-1.66636	0.737359	0.982214
Sod2	-1.66529	8.18e-31	1.99e-28
Ero1a	-1.66446	3.81e-19	4.21e-17
Fkbp1a	-1.6578	0.328227	0.687375
Prpf8	-1.65587	0.013793	0.0780671
Gal3st4	-1.65441	0.00302351	0.0230877
Sema4a	-1.65382	0.198871	0.51823
Ascl2	-1.65129	1.14e-05	0.000201229
Gbp5	-1.64917	1.01e-13	6.53e-12
Hoxd4	-1.64616	0.195126	0.511816
Fam189a2	-1.6436	0.0392359	0.168924
Agbl5	-1.63977	0.625891	0.926394
Nfya	-1.63977	0.738766	0.982259
Phf13	-1.63977	0.738766	0.982259
Gsdma	-1.63977	0.738766	0.982259
Cep85	-1.63977	0.738766	0.982259
Iqck	-1.63977	0.738766	0.982259
AABR07009965.1	-1.63977	0.738766	0.982259
Wdr24	-1.63977	0.738766	0.982259
Mtpn	-1.6395	0.199666	0.519298
Fnbp1l	-1.63943	0.27871	0.62819
Cacnb1	-1.63893	0.2787	0.62819
Smarca1	-1.63766	0.19956	0.519174
Creb5	-1.63734	0.738735	0.982259
Il34	-1.63734	0.738735	0.982259
Ptgs2	-1.63707	1.48e-48	8.94e-46
Il18rap	-1.63702	4.09e-22	5.73e-20
Nsg2	-1.63662	6.78e-24	1.04e-21
Lrrc27	-1.63369	0.381848	0.748735
Ereg	-1.63364	4.14e-79	7.26e-76
Mfsd8	-1.63293	0.738679	0.982259
Zdhhc5	-1.63293	0.738679	0.982259
Ehd1	-1.63293	0.738679	0.982259
Anxa9	-1.63269	0.279201	0.628813
Cntln	-1.62807	0.473612	0.828667
Neurl3	-1.62609	3.46e-25	5.84e-23
Mdm2	-1.62306	0.279829	0.629351
Slc6a7	-1.62291	0.013961	0.0788015
Prkcsh	-1.62078	0.00415181	0.0299436
Tnfaip2	-1.61854	2.24e-70	2.62e-67
Nkpd1	-1.61795	1.63e-05	0.000273493
Selenop	-1.61571	0.0242269	0.11851
Ccne2	-1.61411	0.0357905	0.157928
Hsf1	-1.61346	0.0710455	0.260946
Opn3	-1.61304	1.61e-19	1.83e-17
LOC684773	-1.60965	0.000162	0.00208022
Tmprss3	-1.60831	0.399841	0.764361
Il6	-1.60737	2.64e-31	6.71e-29
Wrap73	-1.60413	0.28101	0.631337
Hs3st5	-1.6032	2.18e-19	2.45e-17
Prss22	-1.60001	0.241613	0.580135
Ywhah	-1.59925	0.0477625	0.196241
Tex261	-1.59651	0.0478408	0.196474
Lhfpl2	-1.59421	1.99e-58	1.74e-55
AABR07005844.1	-1.59142	0.400732	0.764361
B4galt6	-1.58662	0.376389	0.743418
Gsta1	-1.58507	0.30099	0.656677
Cyp4f6	-1.58324	0.0571662	0.222926
Atp5f1b	-1.57814	0.517045	0.861803
Sypl2	-1.57563	0.282869	0.633736
Oasl	-1.57041	4.5e-14	3.07e-12
Cbx7	-1.56538	0.000176	0.00222206
Cyp7b1	-1.56525	5.03e-30	1.06e-27
Batf3	-1.56386	0.000623845	0.0064556
Has2	-1.56273	3.01e-33	8.8e-31
Med13l	-1.56257	0.00401685	0.0292104
Afap1l1	-1.56153	2.85e-49	1.85e-46
Mgarp	-1.55975	7.91e-16	6.17e-14
Mt2A	-1.55563	6.3e-45	3.16e-42
Atp8b4	-1.5536	2.91e-14	2.05e-12
AC108595.1	-1.5497	0.24649	0.586685
Aldh16a1	-1.54677	0.00716418	0.0467302
Sav1	-1.54315	0.40402	0.766772
Mt1	-1.54279	4.74e-46	2.6e-43
Ints3	-1.54161	0.0959595	0.321884
Bloc1s5	-1.53996	0.0158398	0.0865513
Ehmt2	-1.53844	0.00653289	0.0433197
Ppp1r16a	-1.53307	0.0099706	0.0607027
Hdhd5	-1.53229	0.103928	0.339579
Htr2b	-1.531	0.247452	0.587799
Synpo2l	-1.52763	0.0020776	0.0171423
Zmynd19	-1.52546	0.180797	0.49045
Hcar2	-1.52467	4.06e-09	1.42e-07
LOC361346	-1.52371	0.247902	0.588462
Tbpl1	-1.51958	0.158934	0.451231
Madcam1	-1.51706	0.596636	0.907474
Dnah9	-1.51675	0.40553	0.768143
Psmg1	-1.51655	0.346375	0.708927
Osbpl5	-1.51645	0.0707341	0.260045
Rabgap1l	-1.51605	0.596455	0.907435
Syngr1	-1.51363	0.596576	0.907461
Cst7	-1.50807	0.361901	0.727437
Cox4i2	-1.5078	2.95e-08	9.05e-07
RT1-CE4	-1.50671	1.2e-16	1e-14
Rnd1	-1.50619	7.72e-57	6.45e-54
Mapk8	-1.50612	0.347031	0.710011
Sectm1a	-1.50475	0.000454	0.00493343
Egln3	-1.50403	1.96e-32	5.3e-30
Sh3gl3	-1.49915	0.347666	0.710564
Adipoq	-1.49805	0.347537	0.71046
Rplp1	-1.49738	0.0327281	0.147652
Ablim3	-1.49512	1.57e-05	0.000265678
Pms1	-1.49488	0.0141195	0.0795555
Erc1	-1.49389	0.59748	0.907735
Uap1l1	-1.4934	0.276324	0.625546
Armc1	-1.49265	0.597624	0.907797
Cxcl1	-1.49219	4.54e-42	1.9e-39
Sin3a	-1.49169	0.597441	0.907735
Kcna6	-1.48878	0.00200687	0.016659
Slc16a3	-1.48322	2.55e-09	9.16e-08
Tmem132d	-1.48263	0.0329793	0.148551
Gys1	-1.47747	3.09e-30	6.7e-28
Kif3b	-1.47727	0.598623	0.908292
Psmd13	-1.47713	0.0713616	0.261492
Csf2rb	-1.47675	1.07e-19	1.25e-17
Ndufv3	-1.47633	0.0206091	0.105481
Dynll2	-1.47559	0.348948	0.712105
Blnk	-1.47514	2.27e-09	8.23e-08
Gtf2a1	-1.47357	0.682663	0.959145
Pdk1	-1.47055	2.29e-16	1.87e-14
Jak2	-1.46762	4.67e-84	1.17e-80
Papln	-1.46447	0.611709	0.918925
Ell	-1.46344	1.96e-18	2.01e-16
Ngf	-1.45749	4.91e-26	8.52e-24
Prr7	-1.45545	0.350117	0.713577
hist1h2ail2	-1.4551	0.000161	0.00206929
Mgat3	-1.45426	8.15e-31	1.99e-28
Artn	-1.45143	5.2e-08	1.51e-06
Nfkb2	-1.45101	3.13e-67	3.23e-64
Trmt9b	-1.45046	0.000765924	0.00759859
Arc	-1.4501	4.27e-05	0.000651789
Rftn2	-1.44816	0.350772	0.714664
Tfpi2	-1.44174	5.11e-13	3.03e-11
Treh	-1.43712	0.103945	0.339579
Nampt	-1.43624	9.84e-26	1.68e-23
Acvr1	-1.43593	0.0581339	0.225491
Ccdc174	-1.43591	0.0764477	0.274436
Ypel2	-1.43549	0.600469	0.909518
Elac2	-1.43393	0.600614	0.90966
Nr4a1	-1.43388	3.21e-16	2.58e-14
Cfl1	-1.43298	0.500563	0.848954
Slc30a7	-1.4324	0.194398	0.51044
Tctn1	-1.43183	0.00600819	0.0404855
Atxn2l	-1.42941	0.00161755	0.0139214
Klhl31	-1.42691	0.0584767	0.22637
RGD1564801	-1.42594	0.0323964	0.146452
Rasgrf1	-1.421	3.56e-09	1.26e-07
Kctd13	-1.42062	0.121729	0.377765
Il16	-1.41966	0.00149124	0.0130586
Kifbp	-1.41857	0.501121	0.849242
Clns1a	-1.41821	0.501372	0.849485
Scarb1	-1.4164	0.0175433	0.0935573
Nfkb1	-1.41631	1.13e-77	1.8e-74
Ptov1	-1.41501	0.00323236	0.0243957
AABR07000398.1	-1.41374	0.0204426	0.104966
Ss18	-1.41251	0.601375	0.91017
Myo1b	-1.41251	0.601375	0.91017
Kcnk13	-1.40849	0.02972	0.137652
Abca16	-1.40677	0.501998	0.84999
Sec22b	-1.40602	0.305343	0.662246
Gabrr1	-1.40557	0.51693	0.861803
Nop9	-1.40476	0.00831061	0.0523404
RGD1302996	-1.40101	0.502142	0.850003
Dapk1	-1.40071	1.19e-15	9.21e-14
Adgb	-1.3994	8.85e-11	3.97e-09
Ldhb	-1.39895	0.140222	0.417573
Tomm5	-1.3965	0.386183	0.752211
Cc2d1a	-1.39618	0.266436	0.612167
Tnfsf4	-1.39348	0.502724	0.850359
Pias1	-1.3932	0.502851	0.850359
Bdkrb2	-1.39254	1.9e-29	3.97e-27
H1f4	-1.39152	1.37e-07	3.71e-06
Twist2	-1.391	2.53e-12	1.35e-10
Cpsf3	-1.3908	0.33616	0.69712
Sult1a1	-1.38978	0.266906	0.612845
Iars2	-1.38952	0.266828	0.612828
Il10ra	-1.38864	0.502756	0.850359
Tnfaip3	-1.3885	1.08e-60	9.94e-58
Tomm40	-1.38795	0.0271114	0.128854
Higd1a	-1.38577	1.26e-49	8.47e-47
Mmut	-1.38303	0.10318	0.337961
Slc26a6	-1.38197	0.0224821	0.112378
Rpp30	-1.37863	0.267748	0.613976
Sh2d1b2	-1.37749	0.503536	0.850623
Ccl6	-1.37695	3.23e-05	0.000505348
Krt75	-1.37431	0.691696	0.959145
Uox	-1.37374	0.503457	0.850623
Ephx1	-1.37361	0.0171697	0.0920826
Cxcl11	-1.37263	2.68e-06	5.39543e-05
Slc15a3	-1.37231	1.28e-08	4.15e-07
Gfpt2	-1.37139	1.47e-38	5.48e-36
Acot13	-1.37112	0.0151162	0.0836397
Cx3cl1	-1.37091	8.48e-46	4.51e-43
Clp1	-1.36993	0.473017	0.828429
Gsap	-1.36742	6.9e-31	1.73e-28
Steap4	-1.36451	3.72e-18	3.69e-16
Ticam2	-1.36326	5.88e-05	0.00086531
LOC100910636	-1.36246	0.0259088	0.124752
LOC690000	-1.36133	0.504355	0.851417
LOC499240	-1.36002	0.581814	0.896995
Nr4a2	-1.35963	4.36e-19	4.74658e-17
Fancd2	-1.35908	0.429252	0.79017
Hpx	-1.35842	5.39e-34	1.66e-31
F2rl1	-1.3565	0.0830799	0.290805
Tgm1	-1.35617	2.93e-06	5.86928e-05
Nrk	-1.35556	4.67e-22	6.44e-20
Sspo	-1.35542	0.429278	0.79017
Lyve1	-1.3544	0.000813592	0.00796993
Sphk1	-1.35187	0.407529	0.770265
Anxa8	-1.35069	0.000327	0.00374672
Plpp3	-1.34951	2.87e-61	2.8e-58
Ap3b2	-1.34743	0.505232	0.852422
Tbl3	-1.34649	0.0599594	0.230532
Car2	-1.34458	0.0599935	0.230613
Fam162a	-1.34031	4.76e-09	1.64e-07
Eif4e3	-1.33966	4.49e-14	3.07e-12
Pfkl	-1.33752	7.85e-17	6.75e-15
Ripor1	-1.33644	0.430491	0.791482
Nr4a3	-1.33416	2.86e-18	2.9e-16
Acr	-1.33359	0.505984	0.852482
Serpinb8	-1.33323	0.506115	0.852482
Dhodh	-1.33252	4.89e-06	9.3158e-05
Meox1	-1.33175	0.506084	0.852482
Hk2	-1.33164	5.3e-26	9.11e-24
Npy2r	-1.33014	0.506049	0.852482
Srgn	-1.32731	2.25e-05	0.00036437
Kcna3	-1.32717	3.9e-09	1.37e-07
Nelfcd	-1.32624	0.20908	0.534041
Ldb2	-1.32367	0.431031	0.791985
Sdc4	-1.32363	1.04e-67	1.14e-64
Slc1a1	-1.32302	2.53e-07	6.50621e-06
Sema4g	-1.32299	0.116212	0.366479
Ate1	-1.32222	0.18487	0.49639
Eid2	-1.31946	0.506739	0.852482
Mak16	-1.31937	0.15835	0.450303
Npepps	-1.31584	0.00939048	0.0579553
Tnip1	-1.31528	1.28e-47	7.24e-45
Arse	-1.31527	0.0678288	0.252488
Sfrp2	-1.31373	2.99e-36	1.01e-33
Col24a1	-1.31261	8.7e-11	3.91e-09
AABR07035725.1	-1.3121	0.37216	0.73876
Vwa1	-1.31203	1.38e-05	0.000236696
Cryl1	-1.31175	0.431706	0.79255
Mbtd1	-1.31068	0.431903	0.792591
Bloc1s3	-1.31036	0.209747	0.534966
Wipf3	-1.30877	0.0218656	0.110228
AABR07064000.1	-1.30691	1.27e-07	3.47e-06
Zfp395	-1.3051	3.69e-27	6.75e-25
S1pr3	-1.30406	4.56e-45	2.35e-42
Gnrh1	-1.30281	0.50759	0.852965
Tnfrsf9	-1.30253	1.38e-07	3.74e-06
Cd44	-1.30013	3.07e-37	1.06e-34
Nfkbiz	-1.29906	7.36e-20	8.72e-18
Rcc1l	-1.29648	0.0227921	0.113507
Actrt3	-1.29591	0.164908	0.461461
Kif21b	-1.29468	8.62e-35	2.75e-32
Mthfd1l	-1.29412	4.75e-12	2.44e-10
AABR07021812.1	-1.29247	0.324235	0.682723
AC130162.1	-1.29162	0.596285	0.907339
Fam172a	-1.29116	0.373323	0.740065
Phf19	-1.29104	0.432926	0.793511
Tnni3	-1.28983	0.111823	0.357197
Ac1576	-1.28832	6.3e-05	0.000916648
Wdr36	-1.28764	0.146907	0.429889
Slco2b1	-1.28706	0.562091	0.885379
Poglut3	-1.28226	0.433694	0.794284
Adam32	-1.28041	0.165689	0.462696
RT1-CE10	-1.28017	0.00052431	0.00555673
LOC685067	-1.27661	4.29e-10	1.74e-08
Psmd5	-1.27559	0.325075	0.683331
Them5	-1.27356	2.65e-12	1.41e-10
Usp12	-1.27022	0.292748	0.645076
Birc3	-1.27007	3.68e-36	1.22e-33
Dnajb6	-1.26726	0.0650745	0.24477
Cdc40	-1.26681	0.434429	0.794782
Zfand4	-1.26541	0.298722	0.653396
Traf1	-1.26506	1.34e-08	4.34e-07
Cflar	-1.26476	3.88e-23	5.68e-21
Ddah1	-1.2633	0.466856	0.823444
Srfbp1	-1.26257	0.00635351	0.0424051
Myo1e	-1.26128	0.00198482	0.0165018
Rbp4	-1.26001	0.000431	0.00472276
Cpsf7	-1.25883	0.0844168	0.294543
Tnfrsf19	-1.25855	1.41e-14	1.01e-12
Limd2	-1.25712	0.056285	0.220661
Fam126b	-1.25679	4.91e-10	1.97e-08
Sgo2	-1.25631	0.752063	0.98411
Plxnb3	-1.25631	0.800772	0.999386
Tnfsf13	-1.25631	0.959873	1
Cic	-1.25631	0.959873	1
Tlr6	-1.25631	0.959873	1
Gpsm2	-1.25631	0.959873	1
Apoc3	-1.25631	0.959873	1
Pgap2	-1.25631	0.959873	1
Bbof1	-1.25631	0.959873	1
Abhd4	-1.25631	0.959873	1
AABR07030162.1	-1.25631	0.959873	1
Ppif	-1.25602	7.59e-20	8.87e-18
Rad9b	-1.25453	0.108658	0.350213
Tlr2	-1.25423	3.63e-32	9.65e-30
Eqtn	-1.25388	0.959876	1
LOC103691238	-1.25388	0.959876	1
Rab38	-1.25388	0.959876	1
Nabp2	-1.25388	0.959876	1
Evi2a	-1.25388	0.959876	1
Timm13	-1.25388	0.959876	1
Idh3b	-1.25388	0.959876	1
Hnrnpab	-1.25388	0.959876	1
Tmem8a	-1.25388	0.959876	1
Pde9a	-1.2526	6.01e-07	1.40758e-05
Tnip3	-1.2508	3.63e-08	1.09e-06
Extl1	-1.24947	0.959882	1
Pon3	-1.24947	0.959882	1
Virma	-1.24947	0.959882	1
AC096809.1	-1.24947	0.959882	1
Septin9	-1.24947	0.959882	1
Slc44a5	-1.24947	0.959882	1
Pitx3	-1.24947	0.959882	1
Ackr3	-1.2459	1.3e-13	8.24e-12
Chi3l1	-1.24551	7.64e-29	1.54e-26
Bmp2	-1.24505	1.84e-21	2.43e-19
Irak3	-1.24498	2.15e-54	1.71e-51
Elf2	-1.24477	0.132637	0.400628
Sdhd	-1.24472	0.15491	0.444415
Terf2ip	-1.24367	0.251565	0.592354
Tgfb1i1	-1.24234	0.0389835	0.168251
Npas2	-1.24174	3.07e-09	1.1e-07
Mybph	-1.2401	0.000311	0.00360065
Mrpl3	-1.23928	0.327172	0.686271
RragB	-1.23723	0.384665	0.750838
LOC684762	-1.23359	1.12e-06	2.47902e-05
Add3	-1.23299	1.17e-17	1.1e-15
Themis2	-1.23284	0.000358	0.0040526
Mapk11	-1.2321	0.000243	0.00292747
Dpysl4	-1.23113	0.754574	0.98411
Dact1	-1.23107	0.0482878	0.197613
Slc2a1	-1.22912	2.07e-38	7.43e-36
Gnb5	-1.22591	0.376945	0.743755
AC128207.1	-1.22573	0.402459	0.76555
Tent4b	-1.22551	0.138792	0.414458
Rab43	-1.22526	0.0327293	0.147652
Cdc42se1	-1.22508	0.0691101	0.255575
Slc17a8	-1.22429	0.754498	0.98411
Cyba	-1.22364	0.00160965	0.0138954
Fabp3	-1.2233	0.00446011	0.0317971
Tango2	-1.22284	0.124118	0.383077
Kcne5	-1.2228	0.00104585	0.00979404
Ripk2	-1.21889	2.02e-48	1.18e-45
Rbfa	-1.21823	0.0566529	0.221757
Krt36	-1.21777	0.525911	0.867431
Shc4	-1.21663	0.000738976	0.00737714
Rnase1l1	-1.2158	0.622346	0.925015
Pfkfb3	-1.21576	8.59e-12	4.32e-10
Carns1	-1.21571	0.107012	0.346555
Heatr5a	-1.21518	0.00186997	0.015716
Mafb	-1.21287	0.000197	0.0024446
Atg16l1	-1.20787	0.0429822	0.181228
Copb1	-1.20551	0.75524	0.98411
Mbnl2	-1.20551	0.95972	1
Nt5c	-1.20551	0.95972	1
Prss46	-1.20551	0.95972	1
Asb1	-1.20551	0.95972	1
Adgrg6	-1.20551	0.95972	1
RGD1304884	-1.20551	0.95972	1
Ifngr2	-1.20533	0.199515	0.519136
Tmem170a	-1.2047	0.623124	0.925849
Ccno	-1.20359	5.67e-06	0.000106465
Prelid2	-1.20338	2.69e-05	0.000428442
Gins2	-1.20308	0.755213	0.98411
AABR07027306.1	-1.20308	0.755213	0.98411
Map3k13	-1.20308	0.959723	1
Msl3l2	-1.20308	0.959723	1
Zfp623	-1.20308	0.959723	1
Ppia	-1.20278	0.198607	0.518002
Trak1	-1.20254	0.426761	0.787438
Ccl4	-1.20238	0.0509459	0.20566
Cpeb2	-1.2023	8.58e-35	2.75e-32
Krt72	-1.20208	0.755202	0.98411
Lpal2	-1.20208	0.755202	0.98411
Dgkq	-1.20013	0.253855	0.596067
Rgs2	-1.19931	5.64e-28	1.1e-25
Zfp2	-1.19867	0.623021	0.925849
Bicd1	-1.19867	0.959729	1
Ankrd13d	-1.19867	0.959729	1
C1qtnf7	-1.19673	7.31e-28	1.39e-25
Lgi4	-1.19626	0.0808896	0.285301
Ldhd	-1.19552	0.391073	0.757421
Akr1c3	-1.19423	0.000118	0.00158256
AC128848.1	-1.19392	2.39e-08	7.43e-07
AABR07030494.1	-1.19384	0.451682	0.811451
RGD1304728	-1.19248	0.0456296	0.189382
Col7a1	-1.19246	2.36e-21	3.08e-19
Gins4	-1.19208	0.451643	0.811451
Fosl1	-1.19203	3.95e-17	3.5e-15
Fam43a	-1.19053	6.74e-19	7.21e-17
NEWGENE_1310561	-1.1894	0.526968	0.867431
Nlrc3	-1.18913	0.623607	0.926013
Lmo2	-1.18825	6.91e-10	2.72e-08
Hr	-1.18697	2.29e-13	1.42e-11
Serpine1	-1.1866	4.29e-13	2.56e-11
Smyd2	-1.18538	0.623543	0.926013
LOC102549173	-1.18275	1.3e-12	7.35e-11
Ubtd2	-1.18247	0.755836	0.98411
Paxip1	-1.1822	0.116778	0.367539
Zdhhc23	-1.18194	0.486792	0.837092
Dcun1d3	-1.18126	0.755822	0.98411
Arhgap35	-1.18005	0.755809	0.98411
Rab35	-1.18005	0.755809	0.98411
Jarid2	-1.17857	4.75e-15	3.53e-13
Folh1	-1.1776	0.556566	0.882443
Fam227b	-1.17759	0.342091	0.704508
Rnf32	-1.17547	0.462276	0.820514
Grem2	-1.17529	1.84e-16	1.51e-14
Peli2	-1.17482	1.85e-08	5.81e-07
Paics	-1.17312	0.0339602	0.151684
Crp	-1.17267	0.624427	0.926094
Akr7a3	-1.17024	0.624385	0.926094
Csrp3	-1.16989	0.00303659	0.0231563
Pkd2l2	-1.16935	0.624254	0.926094
AC126960.1	-1.16877	0.62436	0.926094
LOC498368	-1.16811	0.624348	0.926094
Psd4	-1.16795	2.15e-05	0.000351436
Golga1	-1.16672	0.635763	0.932459
Kcnd3	-1.16661	0.00186704	0.0157064
Mt-atp8	-1.16636	0.300475	0.655839
Tsga10ip	-1.16525	0.264734	0.61099
Adcy4	-1.16472	0.184455	0.495762
Eepd1	-1.16443	4e-17	3.53e-15
Pappa1	-1.16441	2.63e-19	2.92e-17
Sntb1	-1.16399	0.00660998	0.0437176
Lrrc29	-1.16314	0.453211	0.812967
Nab2	-1.16289	2.95e-53	2.25e-50
Hmgb3	-1.16283	0.392827	0.759149
Bet1	-1.16281	0.0206489	0.105623
Egr1	-1.16245	1.26e-05	0.000220168
Kif26b	-1.16217	1.51e-30	3.4e-28
Acad8	-1.16089	0.0412882	0.175776
Rab3a	-1.15907	0.756439	0.98411
Slc36a2	-1.15907	0.959581	1
Ucma	-1.15907	0.959581	1
Ccl1	-1.15907	0.959581	1
Abca14	-1.15907	0.959581	1
Wdr72	-1.15907	0.959581	1
Syp	-1.15907	0.959581	1
Ano8	-1.15907	0.959581	1
H2az2	-1.15907	0.959581	1
Lrrc73	-1.15786	0.756425	0.98411
Rfx3	-1.15766	2.02e-07	5.29991e-06
Ppp4r2	-1.15731	0.164765	0.461215
Rcvrn	-1.157	0.62504	0.926221
Hk3	-1.15665	0.959584	1
P2ry6	-1.15665	0.959584	1
Dqx1	-1.15665	0.959584	1
Rcor2l1	-1.15547	0.000421	0.00463163
Ccn6	-1.15475	0.756505	0.98411
Ecsit	-1.15444	0.756386	0.98411
LOC290876	-1.1541	0.528693	0.868989
Tesk1	-1.15391	0.624986	0.926221
Msc	-1.15359	5.61e-07	1.32167e-05
LOC103694905	-1.15285	0.959562	1
Avp	-1.15285	0.959562	1
Lca5l	-1.15285	0.959562	1
Sorcs3	-1.15285	0.959562	1
AABR07068650.1	-1.15285	0.959562	1
Krt82	-1.15285	0.959562	1
Sox13	-1.15224	0.75636	0.98411
Rtel1	-1.15224	0.95959	1
Casp12	-1.15224	0.95959	1
Tbkbp1	-1.15223	3.14e-28	6.19e-26
Wnt5b	-1.15184	0.625067	0.926221
Bcap31	-1.15155	0.265418	0.611347
Chrac1	-1.15075	0.555389	0.882065
Chka	-1.15043	0.79484	0.995963
RGD1560034	-1.15043	0.959565	1
Cd300le	-1.15043	0.959565	1
Kl	-1.15043	0.959565	1
Fam243a	-1.15043	0.959565	1
Gabrg1	-1.15043	0.959565	1
Gpr143	-1.15043	0.959565	1
Slc52a3	-1.15043	0.959565	1
Palm3	-1.15043	0.959565	1
Epm2a	-1.15038	0.528825	0.868989
Shank2	-1.14943	0.777247	0.988967
Fat1	-1.1486	0.00556947	0.0381001
Clec1a	-1.14822	0.777208	0.988967
Dnase2	-1.14795	0.0171863	0.0921016
Coq10a	-1.14791	0.343601	0.706289
Nkx2-2	-1.14751	0.0302957	0.139728
Fcgr2b	-1.14655	0.0340581	0.152044
Gng14	-1.14601	0.959571	1
Krt4	-1.14601	0.959571	1
LOC103692165	-1.14601	0.959571	1
St18	-1.14601	0.959571	1
Tmem68	-1.14417	0.00143209	0.0126162
Diras2	-1.14139	0.0238829	0.117275
Reg1a	-1.14092	0.39367	0.759874
Tpi1	-1.14013	3.58e-15	2.67e-13
Rpl4	-1.13981	0.00307619	0.0233982
Dbt	-1.13848	0.0462117	0.191033
Commd10	-1.13826	0.625726	0.926394
Itgax	-1.13824	0.000167	0.00213727
Smim10l1	-1.13811	0.0858803	0.298462
Usp24	-1.13745	0.625712	0.926394
Sorcs1	-1.13727	1.28e-06	2.78171e-05
Pnpla1	-1.13726	0.62559	0.926369
AC099453.1	-1.13671	0.185951	0.498028
Sp140	-1.13445	0.0179731	0.0952122
Tmem198b	-1.13208	0.00899303	0.0559552
Sez6	-1.13132	0.454849	0.814635
Hist1h2bo	-1.13128	2.13e-05	0.000348735
Zfp28	-1.131	0.186068	0.498113
Ptpn1	-1.1306	1.44e-41	5.75e-39
AABR07047050.1	-1.1297	0.757102	0.98411
Peli1	-1.12965	4.15e-34	1.3e-31
Gpr160	-1.12929	0.192606	0.507422
Vcam1	-1.12928	3.53e-18	3.51e-16
Pde4b	-1.1276	2.28e-31	5.89e-29
Fabp6	-1.12749	0.757076	0.98411
Ppfia2	-1.12749	0.757076	0.98411
Adra2c	-1.12553	0.757171	0.98411
Hsp90b1	-1.12339	0.186498	0.498562
Tcf20	-1.1233	0.236323	0.572291
Hsf2	-1.12322	0.0187441	0.0981406
Slc9a3r1	-1.12307	8.2e-28	1.55e-25
Lrpap1	-1.12247	0.236161	0.572291
LOC102549061	-1.11824	8.49e-10	3.29e-08
Cgn	-1.11773	0.051903	0.208611
Il1rn	-1.11687	4.41e-10	1.79e-08
Polr3gl	-1.11608	0.303199	0.659633
Rogdi	-1.11538	0.230533	0.564206
Borcs6	-1.11382	0.530475	0.870266
Magt1	-1.11325	0.39538	0.761582
Itpr2	-1.1124	0.455737	0.815675
Fgf10	-1.11191	1.83e-11	8.86e-10
Ddit4	-1.11187	1.59e-17	1.47e-15
Trpc1	-1.11171	0.276241	0.625439
Zmynd15	-1.11159	2.43e-07	6.26702e-06
Zcchc4	-1.10972	0.193566	0.509323
Popdc3	-1.10803	0.172623	0.474876
Usp53	-1.10676	6.26e-25	1.05e-22
Pkd1l3	-1.10675	0.461309	0.819943
U2af1	-1.10594	0.13831	0.413491
Tmem45a	-1.10586	5e-15	3.7e-13
Dscaml1	-1.10545	0.75772	0.98411
Klf4	-1.10513	6.56e-42	2.67e-39
Ets2	-1.10512	1.39e-18	1.46e-16
Pigz	-1.10466	0.959417	1
Cyp2c13	-1.10466	0.959417	1
Trpv3	-1.10458	0.456366	0.816303
Inmt	-1.10446	0.757708	0.98411
Rnf167	-1.10421	0.0662004	0.247581
Eomes	-1.10291	0.626923	0.927169
Herc1	-1.10249	1.16e-32	3.29e-30
RGD1563056	-1.10224	0.959421	1
Krt76	-1.10224	0.959421	1
Rpusd2	-1.10224	0.959421	1
H2bc9	-1.10168	4.68e-07	1.12071e-05
RGD1561415	-1.10003	0.757776	0.98411
Cpa6	-1.09992	0.0118927	0.06944
Zdhhc20	-1.09841	0.173179	0.476072
Agxt2	-1.09782	0.75775	0.98411
Col9a1	-1.09782	0.959427	1
LOC100125362	-1.09782	0.959427	1
Pasd1	-1.09782	0.959427	1
Vac14	-1.09782	0.959427	1
Apoa2	-1.09782	0.959427	1
Nudt8	-1.09637	0.373737	0.740509
Foxo4	-1.09578	0.277101	0.626334
Rab4b	-1.0957	0.277051	0.626334
LOC685963	-1.0908	0.0217664	0.109929
Ssc4d	-1.09064	0.53174	0.870807
Tspan33	-1.08865	0.000637675	0.00656386
Nop58	-1.08815	0.0640296	0.241834
Cyp1a1	-1.08646	2.71e-10	1.14e-08
Tram1l1	-1.08446	0.408851	0.7716
Frmd3	-1.08434	0.62764	0.927761
Twf2	-1.0818	0.104167	0.340114
Purb	-1.07835	0.246357	0.586469
Crtapl1	-1.07777	0.033357	0.149714
Slc11a2	-1.0775	3.53e-06	7.55e-06
Ptpre	-1.07687	0.000990143	0.00938256
Lif	-1.07625	2.03e-17	1.84e-15
Ggcx	-1.07622	0.408622	0.771583
Scap	-1.07494	0.357847	0.723403
Hlx	-1.07413	5.35e-09	1.83e-07
Serf1	-1.07357	0.357875	0.723403
Acrbp	-1.07264	0.31492	0.673786
Cmc4	-1.07206	0.0188184	0.0984711
Crlf1	-1.07165	0.565681	0.887641
Gpatch2l	-1.07162	0.340876	0.703159
Tsku	-1.07125	0.0404813	0.173223
Tiprl	-1.0711	0.0433051	0.182195
Tbxa2r	-1.07078	0.0234998	0.116011
Stard7	-1.0704	0.0714138	0.261492
Gbp6	-1.07021	0.00153329	0.0133469
Cyp26c1	-1.06893	0.400044	0.764361
AC133265.2	-1.06809	0.179958	0.48922
Ipmk	-1.0676	1.38e-18	1.46e-16
Pde3b	-1.06642	0.116526	0.367074
Gsta5	-1.06563	0.000664677	0.00677041
Stx7	-1.06419	0.00527863	0.0364804
Acoxl	-1.06329	0.247136	0.587746
Bco1	-1.06261	8.91e-06	0.000161125
Maco1	-1.0613	0.346502	0.709093
Scube3	-1.05936	1.06e-11	5.29e-10
Mdm4	-1.05823	0.0381614	0.165476
Tppp	-1.05734	0.000337	0.00383785
Eif4b	-1.05713	0.00769255	0.0493697
Pcsk5	-1.05582	0.0229485	0.114067
Ces2a	-1.0548	0.959269	1
Fcgr3a	-1.0548	0.959269	1
AABR07031533.1	-1.0548	0.959269	1
AC132539.1	-1.0548	0.959269	1
Lgals5	-1.0548	0.959269	1
Kcna2	-1.0548	0.959269	1
Ntn5	-1.0548	0.959269	1
Ephx4	-1.05238	0.959272	1
Iqcf1	-1.05238	0.959272	1
RGD1564347	-1.05238	0.959272	1
AABR07057150.1	-1.05238	0.959272	1
Tnfrsf13b	-1.05238	0.959272	1
Agmat	-1.05238	0.959272	1
AC141959.1	-1.05157	0.00432223	0.0309562
Zfp483	-1.05063	0.264795	0.61099
Ppp1r3c	-1.04916	6.69e-06	0.000124484
Chrnb4	-1.0486	0.0203401	0.104531
Nectin4	-1.04797	0.739624	0.982783
AABR07067763.1	-1.04797	0.789076	0.99257
LOC103690156	-1.04797	0.959278	1
LOC100912849	-1.04797	0.959278	1
LOC498316	-1.04797	0.959278	1
Prcc	-1.04797	0.959278	1
Cds1	-1.04797	0.959278	1
Ciita	-1.04797	0.959278	1
AABR07041218.1	-1.04797	0.959278	1
Gp9	-1.04769	0.545924	0.879778
Armc2	-1.0472	0.545914	0.879778
Gipr	-1.04636	0.00659598	0.0436579
Efcab6	-1.0458	0.0720914	0.263434
Cd180	-1.04549	0.409981	0.772485
Art5	-1.0453	0.691286	0.959145
Mif	-1.04513	0.000303	0.0035239
Tmem134	-1.04501	0.546033	0.879873
Cbr3	-1.04475	1.45e-11	7.08e-10
Prmt9	-1.04433	0.130431	0.39615
Aldh18a1	-1.0432	0.584484	0.898732
Alx4	-1.03822	0.00181674	0.01532
Hrh3	-1.03787	0.31646	0.674858
Cdk11b	-1.03749	0.00626977	0.0419579
Dclk2	-1.03604	0.546392	0.880269
Tomm34	-1.03572	0.288139	0.640796
Rell2	-1.03426	0.588285	0.900945
Thap4	-1.03381	0.546429	0.880269
AABR07037173.1	-1.03375	0.288342	0.640799
Neb	-1.0325	0.410799	0.773443
Acox2	-1.03187	0.410784	0.773443
Maff	-1.03157	6.6e-34	2e-31
Snx12	-1.03143	0.471943	0.827736
Krt78	-1.03083	0.640831	0.936273
Ciart	-1.0307	1.8e-08	5.66e-07
Lyrm1	-1.02989	0.0803007	0.284122
Ppp1r37	-1.02979	0.0272385	0.129195
Ece2	-1.02953	0.135033	0.405977
Nkd1	-1.0281	0.0200101	0.103198
Mcm10	-1.02784	0.288676	0.640799
Msi1	-1.02697	0.11772	0.369508
Ccdc170	-1.02535	0.471961	0.827736
Slc16a6	-1.02266	0.000152	0.00197654
Ankrd26	-1.02188	0.30252	0.658828
Atf6	-1.02147	0.044065	0.184816
Mettl6	-1.02141	0.100025	0.330714
Drg2	-1.02126	0.546802	0.880546
Slc26a5	-1.02022	0.641285	0.936475
Rcl1	-1.01921	1.48e-32	4.06e-30
Gpr55	-1.01843	0.411603	0.774046
Hcn1	-1.01791	0.641331	0.936475
Slc25a37	-1.01757	1.93e-17	1.75e-15
Stkld1	-1.01273	0.547259	0.880877
LOC100911515	-1.01095	4.86e-11	2.24e-09
AABR07030901.1	-1.01073	0.472885	0.828281
Ccdc157	-1.00924	0.000685727	0.00692837
Cd302	-1.00866	2.24e-26	3.92e-24
Ptpn2	-1.00749	0.0857926	0.298335
Tac1	-1.00727	0.000456	0.00494866
Hist1h4m	-1.00493	0.00524014	0.0363002
Tbc1d2b	-1.00451	0.547809	0.881089
LOC103690033	-1.00405	0.340087	0.702502
AABR07026929.1	-1.00364	0.641814	0.936583
LOC102548682	-1.0034	1.74e-08	5.5e-07
Prkcq	-1.00033	0.641761	0.936583
Pus10	-1.00009	0.0540107	0.214526
Pla2g4a	-0.999686	1.72e-12	9.51e-11
Fam160a2	-0.998825	0.371333	0.737452
Lrig2	-0.998168	0.599659	0.908854
Rnf19b	-0.997672	2.08e-27	3.84e-25
Gask1a	-0.994941	0.297856	0.652478
Cish	-0.993487	5.53e-13	3.26e-11
Hhip	-0.991588	0.642172	0.936702
Atrn	-0.991119	0.0390711	0.168546
Herc2	-0.99099	0.818792	1
Hspa4l	-0.990595	5.53e-08	1.6e-06
Garem2	-0.990222	0.000433	0.00474541
Impa2	-0.990052	0.488605	0.838154
Fras1	-0.989825	0.00593189	0.0400482
Plscr1	-0.989282	1.04e-17	9.95e-16
N4bp2l1	-0.987177	0.642101	0.936702
Ddx39a	-0.986116	0.109449	0.352043
AABR07060287.1	-0.985911	0.520569	0.863513
Pla2g5	-0.984713	1.23e-06	2.68108e-05
Neurod4	-0.983936	0.47415	0.828924
LOC102556347	-0.983033	0.00068547	0.00692837
Fgfr3	-0.982768	0.474203	0.828934
Plaat3	-0.982647	0.376224	0.743418
Ca8	-0.981532	5.71e-16	4.53e-14
Kdm8	-0.980097	0.54868	0.881102
C4b	-0.979251	6.73e-07	1.5635e-05
Hivep2	-0.977528	6.98e-25	1.14e-22
Klhl38	-0.97704	0.000338	0.00384239
Polr1e	-0.975281	2.65e-21	3.42e-19
Myh14	-0.975072	0.291061	0.642973
Smim13	-0.974851	0.00137276	0.0121853
Itih3	-0.974703	0.106327	0.344855
Arl14epl	-0.973365	0.328702	0.687947
Rgl3	-0.971264	0.0682351	0.253193
Gan	-0.969853	4.68e-05	0.000708917
Eme2	-0.969096	0.424059	0.78551
Art3	-0.968965	0.272656	0.620338
Depdc1b	-0.968769	0.174809	0.479236
Pfn3	-0.967976	0.549166	0.881102
Atg12	-0.967459	0.00549672	0.0377496
P4ha2	-0.966285	1.47e-10	6.41e-09
Adrb2	-0.962349	2.67e-09	9.58e-08
Ahctf1	-0.962309	0.372791	0.739583
Exoc3l1	-0.962156	0.274942	0.623623
Mbd5	-0.961378	0.643225	0.937135
Map7d2	-0.961145	0.0197462	0.102107
Zfp646	-0.960907	0.643046	0.937108
Trib1	-0.960453	3.07e-07	7.72109e-06
Plg	-0.957813	0.0834189	0.2917
Trim34	-0.956984	0.179875	0.489149
Necap1	-0.955932	0.0300889	0.13904
Egfr	-0.954795	7.82e-27	1.39907e-24
Med29	-0.954731	0.504259	0.851417
Adamts4	-0.954324	0.0165717	0.0897952
Pim1	-0.954292	1.3e-19	1.48e-17
Kcnj8	-0.952792	0.000235	0.00284456
Cenpl	-0.95181	0.424702	0.785674
Zfp791	-0.951159	0.767342	0.985274
Cxcl16	-0.948672	1.56e-30	3.47e-28
Cnksr2	-0.947184	0.643648	0.937474
Icam1	-0.946827	6.57e-23	9.29e-21
Carnmt1	-0.946685	0.643639	0.937474
Vps37b	-0.945826	0.0179611	0.0951776
Zfp954	-0.945821	0.338198	0.700022
Ftl1	-0.944596	0.000454	0.00493401
Flna	-0.944039	0.46467	0.8214
Npc2	-0.94384	0.0250865	0.121653
Map2k1	-0.943144	3.99e-24	6.25e-22
Enc1	-0.942382	7.11e-34	2.11e-31
Car7	-0.942158	0.486574	0.837016
AABR07054319.1	-0.940494	2.77e-08	8.53e-07
Utp20	-0.938144	0.271314	0.61904
Pla2g12b	-0.934444	0.150141	0.436149
Smox	-0.934246	1.48e-06	3.16984e-05
Ldha	-0.932259	1.81e-17	1.66e-15
Ccr4	-0.931826	0.561198	0.884473
Cer1	-0.930814	0.307966	0.665401
Tctex1d1	-0.930616	0.767658	0.985274
Hilpda	-0.930003	1.69e-07	4.48862e-06
Ntn1	-0.929321	6.23e-16	4.92e-14
Zfp474	-0.929003	0.76771	0.985274
Kcnmb1	-0.928174	0.00259616	0.0203743
Tm4sf19	-0.927257	0.201544	0.523096
Otulin	-0.926824	0.0379013	0.164633
AABR07008608.1	-0.926671	0.00405423	0.0293848
Zfp128	-0.926061	0.181146	0.490929
Psmd7	-0.925933	0.166978	0.464962
LOC100910308	-0.92559	0.383429	0.750191
Usp8	-0.925198	0.283585	0.634468
Zfyve16	-0.925169	0.224883	0.556827
Src	-0.925121	0.251156	0.591868
Erlec1	-0.924266	0.0203292	0.104506
Car1	-0.922522	0.383506	0.750191
Tmem268	-0.92239	3.47e-13	2.1e-11
Fcgbpl1	-0.921097	0.0146954	0.0820099
Doc2a	-0.918635	0.0578103	0.224633
LOC100362040	-0.918392	0.644588	0.93791
Scimp	-0.918074	0.0218019	0.110013
Ass1	-0.91769	3.08e-08	9.42e-07
Relb	-0.916578	6.93e-25	1.14e-22
Cass4	-0.916574	0.644558	0.93791
Slc11a1	-0.916044	0.000708757	0.00711189
Scn10a	-0.915576	0.644541	0.93791
Fnbp1	-0.915372	0.347296	0.710339
Nudt16	-0.914863	0.384036	0.750527
Lta4h	-0.912755	0.768073	0.985274
Crym	-0.912518	0.00595203	0.0401687
AABR07033887.1	-0.912004	0.435943	0.795816
Slc19a3	-0.911454	0.767991	0.985274
Mettl17	-0.911389	0.00516617	0.0359012
AC118165.1	-0.91092	0.426755	0.787438
Pgk1	-0.910118	2.45e-11	1.16e-09
Cfap69	-0.910026	0.522567	0.865108
Lyzl1	-0.908197	0.768028	0.985274
Rapgef6	-0.907742	0.309009	0.666629
Tbc1d10a	-0.906825	0.00300992	0.0230149
Plec	-0.906549	0.768081	0.985274
Zc3hav1l	-0.905743	0.768073	0.985274
Sntb2	-0.90568	0.488041	0.838007
St7l	-0.905473	0.48797	0.83799
Crx	-0.902515	0.309221	0.666961
Cox5a	-0.900187	0.0801743	0.283748
Fam13a	-0.899769	8.2e-24	1.25e-21
Siah1	-0.899627	0.177604	0.48477
Arid4a	-0.899539	0.0321485	0.145594
Fam219a	-0.899413	1.37714e-10	6.00869e-09
Lsm14a	-0.899184	0.0235832	0.116337
AABR07071891.2	-0.898342	0.275854	0.625126
Nfkbid	-0.89825	0.108823	0.350551
Hook2	-0.898139	4.91e-09	1.69e-07
Vav3	-0.896639	0.488417	0.838142
Snrpg	-0.894759	0.226267	0.55874
Gna14	-0.894436	0.316252	0.674764
Ccl7	-0.893805	3.13e-12	1.65e-10
Phlda1	-0.893121	6.77e-27	1.22e-24
LOC108348120	-0.892974	0.16922	0.468673
Cmya5	-0.891733	0.010491	0.0630396
Serpinb6a	-0.891301	0.562598	0.885379
H6pd	-0.891136	1.07e-08	3.52e-07
AABR07002093.1	-0.890408	0.657138	0.946307
Slc2a6	-0.890025	0.768447	0.985274
Sypl1	-0.889882	0.768446	0.985274
Erg	-0.889826	0.436817	0.796276
Arhgap8	-0.88887	5.67e-05	0.00084091
Rd3	-0.886668	0.111618	0.356951
Mb	-0.882661	0.0961883	0.322466
Gbe1	-0.881375	7.33e-07	1.68645e-05
Mipol1	-0.879615	1.02e-06	2.25961e-05
Fcmr	-0.879413	0.348847	0.711981
Nfatc1	-0.878988	0.563017	0.885758
Dnajb11	-0.87811	0.489031	0.838558
Stac	-0.877846	0.0597753	0.229976
Zfp61	-0.877706	0.00152199	0.0132815
Prss16	-0.875664	0.385624	0.751586
Cul2	-0.875578	0.0523036	0.209789
Slc25a15	-0.875478	0.0573635	0.223491
Tbl2	-0.87515	9.56e-08	2.69e-06
Epgn	-0.875051	0.326077	0.684897
Znf354b	-0.874968	0.768763	0.985274
Slc35g3	-0.87416	0.768755	0.985274
Gramd1b	-0.873425	2.72e-08	8.38e-07
Cmip	-0.873285	1.28e-20	1.58e-18
Zc2hc1c	-0.873257	0.768817	0.985274
Bhlhe41	-0.872736	2.94e-18	2.96e-16
Spx	-0.87188	0.768732	0.985274
Tmcc3	-0.871683	7.09e-10	2.77e-08
Smc2	-0.87164	0.768801	0.985274
Arl8b	-0.870975	0.768794	0.985274
Tm6sf1	-0.870295	0.0104258	0.0627336
Hoxb4	-0.870167	0.768786	0.985274
Atp12a	-0.870107	0.655232	0.945735
Ercc6l2	-0.869835	0.563362	0.886143
Cwc25	-0.869551	0.0278459	0.13133
Cfp	-0.869501	0.0285255	0.133611
Gjb4	-0.868696	0.768771	0.985274
Rufy1	-0.86845	0.76884	0.985274
Nfkbia	-0.868447	1.38e-32	3.85e-30
Atpaf2	-0.868228	0.39392	0.760272
Washc3	-0.865254	0.394194	0.76055
Smim1	-0.864746	0.00205753	0.0170152
Ccdc88b	-0.864732	0.349556	0.712932
Gdf15	-0.86465	1.99e-14	1.42e-12
Sacm1l	-0.864497	0.0436133	0.183316
AABR07058886.1	-0.864432	0.384542	0.750774
RGD1309139	-0.863897	0.778018	0.989151
Wsb2	-0.86192	0.120418	0.375291
Cdc42ep5	-0.861026	1.2e-17	1.13e-15
RGD1564405	-0.860749	0.563781	0.886404
Magee1	-0.860665	0.181018	0.490842
Slc43a2	-0.858291	0.000740359	0.00738662
Fas	-0.856961	2.33e-08	7.25e-07
Tmem120a	-0.856456	0.0242275	0.11851
Gcsh	-0.856318	0.0910347	0.310368
Nop2	-0.855121	0.00352343	0.026209
RGD1561149	-0.854959	0.0967791	0.323704
Il6r	-0.854822	0.000501117	0.00538248
Tmem144	-0.854447	0.499515	0.848088
Ppox	-0.854093	0.324403	0.682749
Ube2v2	-0.8539	0.082049	0.288254
Bmp5	-0.853333	0.583893	0.898692
Ap4e1	-0.852543	0.499475	0.848088
Clmp	-0.851792	1.53e-23	2.31e-21
Has1	-0.851555	1.38e-05	0.000236907
Angpt1	-0.851118	4.4e-16	3.51e-14
Cd244	-0.851115	0.265476	0.611347
Jak3	-0.850862	0.769135	0.985289
Arap2	-0.85069	0.0268397	0.127998
Dnajc27	-0.850055	0.769127	0.985289
Fst	-0.849849	5.21e-20	6.26e-18
Pbx4	-0.848968	0.769188	0.985289
Phlpp1	-0.848585	0.769113	0.985289
Abi2	-0.848001	0.197181	0.515617
Wnt7a	-0.847627	0.318318	0.677409
LOC691113	-0.847116	0.769098	0.985289
Gprc5b	-0.846316	2.32e-12	1.25e-10
Kdm7a	-0.845982	0.655842	0.945776
Nudt15	-0.845341	0.181723	0.491809
Map7	-0.844614	0.655822	0.945776
Entpd6	-0.844558	0.769144	0.985289
Slc30a4	-0.84402	0.00137861	0.0122311
LOC103689931	-0.843646	0.655808	0.945776
Gpat4	-0.843028	0.218957	0.548488
Zc3h12c	-0.84294	2.79e-06	5.60652e-05
Vcan	-0.840561	7.16e-19	7.61e-17
Tmem106c	-0.839731	0.00241698	0.0192875
En1	-0.838537	0.151916	0.439198
Tmprss12	-0.837848	0.946619	1
Zbtb45	-0.836638	0.946622	1
LOC100360413	-0.836638	0.946622	1
Rab13	-0.836446	0.51193	0.857208
Prelid3b	-0.836407	0.500051	0.848413
Nudt22	-0.835727	0.000540684	0.00570613
Sdhb	-0.835588	0.296284	0.650496
Bmp6	-0.835442	5.22e-24	8.11e-22
Lonp1	-0.835357	5.33e-19	5.77e-17
Tcp11l1	-0.835135	0.00512044	0.035654
Fxn	-0.834434	0.949456	1
Hpse	-0.834293	0.00545933	0.0375222
Cux2	-0.834241	0.111716	0.356988
Obi1	-0.834047	0.171233	0.472533
Dhx9	-0.833723	0.0401155	0.171938
Nmt2	-0.833035	1.26e-13	8.04e-12
Slc20a1	-0.833006	7.93e-25	1.29e-22
Nsun5	-0.832863	0.458195	0.817564
Poll	-0.832849	0.26584	0.611599
Erp29	-0.832471	0.0281358	0.132235
AABR07017250.1	-0.832366	0.000289	0.00337837
Tgm2	-0.832051	8.23e-10	3.2e-08
AC130391.3	-0.831188	1.27e-08	4.12e-07
Wdr74	-0.83093	0.556286	0.882392
Lhpp	-0.830813	0.65617	0.946015
Mapk1ip1l	-0.830119	0.656095	0.945985
Col6a2	-0.828751	0.0394165	0.169452
Rhbdf2	-0.827614	3.59e-08	1.08e-06
Elp6	-0.826669	0.155543	0.445563
Epha8	-0.826515	0.0103824	0.0625152
Rnf39	-0.825625	0.062637	0.237804
Rasd1	-0.8232	9.17e-07	2.05631e-05
Erfe	-0.822488	0.000202	0.00250823
AABR07002065.2	-0.821876	0.656464	0.946152
Rbmx	-0.821524	0.0514519	0.207321
Cldn1	-0.821444	0.0217855	0.109993
Kdm3b	-0.818856	0.656484	0.946152
Mmp9	-0.818379	1.37e-07	3.73e-06
Fam81b	-0.817857	0.656534	0.946152
Junb	-0.817222	9.72e-08	2.73e-06
Adam10	-0.816935	0.013164	0.0753088
LOC361646	-0.816895	0.656389	0.946152
Ugdh	-0.816886	4.45e-29	9.17e-27
Prg4	-0.816531	3.98e-12	2.06e-10
Marchf1	-0.815162	0.574309	0.893222
Ep400	-0.815076	0.0342679	0.152786
Irak2	-0.814302	5.91e-05	0.000868218
Rps3	-0.814295	0.00111444	0.0103152
Katnb1	-0.813747	0.171573	0.473175
Entpd2	-0.813324	0.000498821	0.0053611
Itgam	-0.81332	0.0241843	0.118457
Ankrd55	-0.812703	1.99e-05	0.000327852
Slc25a24	-0.81222	0.259318	0.604444
Plekhm2	-0.81111	0.769913	0.985498
AABR07070043.1	-0.810951	3.47e-17	3.09e-15
Dcaf12l1	-0.810312	0.539038	0.875519
Gnl3l	-0.810302	0.769905	0.985498
Slc39a5	-0.808979	0.276731	0.625901
Mrpl47	-0.808387	0.28486	0.635841
Smim19	-0.808339	0.579794	0.895201
Rttn	-0.807601	0.946449	1
Pink1	-0.807577	0.161878	0.456339
Nfkbie	-0.807308	1.73e-13	1.09e-11
Star	-0.807021	0.000398	0.00442791
Leng9	-0.806191	0.253573	0.595564
Angpt4	-0.806143	0.365683	0.730866
Diaph1	-0.805932	0.0367853	0.161223
Orai2	-0.805558	7.01e-11	3.2e-09
Gzmm	-0.805177	0.946455	1
RGD1563888	-0.803321	1.16e-06	2.55249e-05
Ccl2	-0.801583	2.39e-16	1.94e-14
Impdh1	-0.800273	0.0310872	0.142329
Dgkk	-0.798989	0.224944	0.556883
Tpd52l1	-0.798735	0.186998	0.498948
Abra	-0.798211	0.0433027	0.182195
Sap30bp	-0.796728	0.0124011	0.071811
Efna1	-0.796364	0.0935949	0.316433
Gbp2	-0.795522	0.000177	0.00223132
Ppp1r14c	-0.795409	0.411166	0.773556
Wrnip1	-0.795264	1.36e-12	7.62e-11
Rabggtb	-0.795055	0.303382	0.659839
Map3k6	-0.79487	9.1977e-11	4.10503e-09
RT1-A2	-0.794285	1.77e-06	3.7083e-05
Pdgfra	-0.793757	1.58e-10	6.81e-09
Gna11	-0.793746	0.221016	0.550635
Gramd4	-0.793106	1.68e-18	1.74e-16
Lifr	-0.792952	8.68e-05	0.00121156
Prps2	-0.79276	0.0110462	0.0657225
Mpzl1	-0.792432	0.0218188	0.110067
Zhx2	-0.792188	3.48e-09	1.23e-07
Med24	-0.7918	9.3e-14	6.07e-12
Olr1	-0.791767	7.64e-08	2.18e-06
Vps8	-0.790776	0.175982	0.481398
Mrps18b	-0.790708	0.00163779	0.0140611
Fchsd2	-0.790614	0.30352	0.65994
Spg21	-0.790479	0.510102	0.855208
Tnfsf8	-0.790294	0.510002	0.855208
Nefh	-0.790212	0.00442251	0.0315585
Ifngr1	-0.790169	9.64e-25	1.55e-22
Efr3b	-0.789743	0.00101377	0.00957024
Mrm3	-0.78826	0.575048	0.893222
AC127887.1	-0.78815	0.774737	0.988103
Plaat1	-0.787999	0.46706	0.823468
AABR07045071.1	-0.787914	0.575042	0.893222
Larp4b	-0.787873	0.804363	1
Rrp9	-0.787697	0.0183271	0.096476
LOC100294508	-0.787682	0.0702922	0.258963
Abcc8	-0.787466	2.17e-05	0.000352721
Larp6	-0.787456	1.64e-07	4.38e-06
Epc2	-0.787312	0.166603	0.464285
AABR07034445.1	-0.78668	5e-07	1.19437e-05
AABR07032097.1	-0.785877	1.57e-15	1.21e-13
LOC100909784	-0.785795	0.57506	0.893222
AABR07067023.1	-0.785499	0.510373	0.855417
Lpxn	-0.785189	0.0108987	0.0650216
LOC108348098	-0.785188	0.000973537	0.0092552
Reln	-0.784224	1.61e-05	0.000270737
Efemp2	-0.784084	0.0391271	0.168705
Folr1	-0.78385	0.577116	0.893987
4930444P10Rik	-0.783062	0.303829	0.660366
Arr3	-0.782716	0.12648	0.387935
Pitpnb	-0.782487	0.657505	0.946307
Fzd7	-0.781748	1.19e-14	8.69e-13
Nuggc	-0.780915	0.583016	0.897814
RGD1564664	-0.779268	1.5e-09	5.57e-08
Was	-0.777178	0.946303	1
Usp44	-0.777178	0.946303	1
Celf3	-0.777178	0.946303	1
Psd2	-0.777178	0.946303	1
Rfpl4a	-0.777178	0.946303	1
Cep112	-0.776003	0.457178	0.816969
Hemgn	-0.775966	0.774928	0.988103
Phox2a	-0.775562	0.616785	0.921815
Hif1a	-0.773693	9.61e-15	7.05e-13
Pm20d2	-0.773142	0.119822	0.373963
Fbxw2	-0.772837	0.774947	0.988103
Snrpc	-0.771712	0.0615696	0.234819
Ptpn12	-0.770229	4.9e-22	6.71e-20
Susd1	-0.769901	0.0563425	0.220823
Zfp36l2	-0.769505	2.82e-05	0.000445944
Ift46	-0.768952	0.00708017	0.0463036
Glis1	-0.767151	0.000824599	0.00803972
Hspa1b	-0.767014	1.5e-06	3.20462e-05
Gjb2	-0.76686	0.000403	0.00447001
AC128059.1	-0.766294	0.946303	1
Kdm4b	-0.766068	1.09e-13	7e-12
Evc2	-0.765442	0.00732751	0.0475285
Vars1	-0.764965	1.77e-20	2.17e-18
LOC100362432	-0.764197	0.367376	0.732996
Hmx1	-0.76325	0.457598	0.816984
Gda	-0.763232	2.01e-12	1.1e-10
Usp32	-0.762166	0.457532	0.816971
Ebna1bp2	-0.762006	0.665383	0.952292
Pelo	-0.760656	0.334132	0.69464
Tpcn2	-0.759544	0.665301	0.952292
Kdm3a	-0.758923	1.16e-16	9.74e-15
Pafah2	-0.758809	0.665291	0.952292
Akna	-0.758548	1.16e-08	3.79e-07
Socs3	-0.758445	6.91e-07	1.60076e-05
Ndufaf8	-0.757949	0.0149208	0.0828984
Pgm1	-0.757825	6.12e-10	2.42e-08
Phldb1	-0.757424	8.03e-18	7.74e-16
Ptpn7	-0.757093	0.186191	0.498198
Ccr10	-0.757023	0.775199	0.988153
Tsc1	-0.755732	0.647356	0.939916
Rasl12	-0.755614	1.18e-11	5.86e-10
Wdsub1	-0.755532	0.234596	0.570077
Zbed4	-0.754695	0.377628	0.744391
Arrdc3	-0.754124	1.15e-07	3.17e-06
Lsm7	-0.753433	0.373897	0.740509
Dennd1b	-0.753414	4.8e-06	9.185e-05
Hvcn1	-0.752491	0.000558781	0.00586626
Isl2	-0.75185	0.467241	0.823577
Atp11a	-0.751248	4.75e-11	2.2e-09
LOC683897	-0.75038	0.263324	0.609799
Dpp4	-0.750264	0.219443	0.548531
AABR07044711.1	-0.749896	7.12e-05	0.00101667
RGD621098	-0.748902	0.419134	0.781587
Crem	-0.74878	1.61e-07	4.3e-06
Zfp592	-0.748743	0.374012	0.740509
Rpl23	-0.748719	0.0357426	0.157797
Fam110c	-0.748503	7.71e-08	2.2e-06
Mocs1	-0.747966	3.08e-12	1.63e-10
Il1r2	-0.747609	2.49e-05	0.000399246
Ruvbl2	-0.746972	2.28e-17	2.05e-15
Kif23	-0.746684	0.00763713	0.0490858
Gltp	-0.746097	0.413182	0.776128
Ppl	-0.745653	7.36e-05	0.00104935
Gpatch3	-0.745583	4.43e-10	1.79e-08
Gdf2	-0.745421	0.465097	0.821531
Tshz2	-0.744765	8.05e-10	3.13e-08
Gpi	-0.744325	3.67e-08	1.1e-06
Atf7ip	-0.744318	0.214554	0.542509
Trip10	-0.74407	1.75e-11	8.48e-10
Ints5	-0.743918	0.0773837	0.276593
Ptbp3	-0.742783	0.442154	0.801839
Ccdc58	-0.742616	2.35e-12	1.26e-10
Ggn	-0.741962	0.946136	1
Bcdin3d	-0.741962	0.946136	1
Gprasp1	-0.741955	0.114722	0.363216
Crybb1	-0.741763	0.602586	0.911073
H2bc12	-0.741363	5.87e-05	0.00086489
AABR07012583.2	-0.741343	1.27e-05	0.00022121
Ctsb	-0.739567	0.615681	0.921263
Atg3	-0.739401	0.77535	0.988194
Mucl3	-0.739137	0.458524	0.817847
Snapc4	-0.738063	9.62e-07	2.15045e-05
Irf8	-0.737968	0.0106857	0.0640555
Igfn1	-0.737331	0.946149	1
Mthfd2l	-0.737241	0.000329	0.00376451
Eno1	-0.736637	6.4e-11	2.95e-09
Cops7b	-0.7358	0.202661	0.524985
Il6st	-0.735322	1.33e-10	5.83e-09
Faap20	-0.735127	0.946155	1
Ush2a	-0.735127	0.946155	1
Adamts19	-0.735127	0.946155	1
LOC108348201	-0.734603	0.413467	0.77639
Gpd1	-0.733978	0.345811	0.708316
Fancg	-0.733193	0.179089	0.487464
Polr2d	-0.733181	0.946129	1
Cd48	-0.733093	4.6e-13	2.74e-11
Jam3	-0.732582	0.535878	0.872892
Tmed10	-0.732079	0.83628	1
Apba3	-0.732051	0.00357953	0.0265925
Zfp874b	-0.731984	0.519324	0.86273
Pkm	-0.731731	1.12e-10	4.95e-09
Mtmr1	-0.731057	0.211741	0.538252
Lrp4	-0.73085	0.000975874	0.00927239
AABR07035428.1	-0.730345	0.000105	0.00143298
Bid	-0.730173	8.89e-09	2.98e-07
Tbc1d5	-0.729834	0.519368	0.86273
Itgb3	-0.729632	9.92e-05	0.00135983
Gba	-0.72943	0.0117663	0.0688854
Calhm6	-0.728823	0.310972	0.669012
Unc50	-0.728669	0.0892884	0.306301
AABR07043557.1	-0.728547	0.315711	0.674409
Pitpnm1	-0.728295	0.249954	0.590862
Tmem243	-0.727736	0.00014	0.00182848
Rassf5	-0.726265	6.71e-07	1.56016e-05
Trib3	-0.725413	5.2e-08	1.51e-06
AABR07030435.1	-0.72491	0.775619	0.988194
Shmt2	-0.724174	7.17e-22	9.67e-20
Pcdhb22	-0.72414	0.425715	0.786501
Zfp217	-0.723909	0.000344	0.00390664
Cdx2	-0.723805	0.77561	0.988194
Lyz2	-0.723776	0.000964902	0.00918518
Sema3b	-0.723694	0.802797	1
Znf740	-0.722425	0.22708	0.559882
G3bp1	-0.72215	0.00165331	0.0141597
Gdpd2	-0.721873	0.0424104	0.179378
Cdc42ep2	-0.721481	7.56e-09	2.55e-07
Mrpl32	-0.721406	0.584713	0.898732
Cep162	-0.720652	0.296397	0.650643
Chd7	-0.720476	2.13e-07	5.56674e-06
Eif1b	-0.71995	0.0109203	0.065098
Fosl2	-0.718476	2.36e-10	9.98e-09
Ppp1r3a	-0.718317	0.0120085	0.0700228
Fam131b	-0.718127	2.7e-10	1.13e-08
LOC360919	-0.717438	0.14342	0.423358
Ldlrap1	-0.717191	0.775601	0.988194
Pdxk	-0.716684	0.000194	0.00242202
Gpr183	-0.716263	0.525747	0.867431
Cactin	-0.71626	0.00118957	0.0108502
Terf1	-0.715841	0.666276	0.953117
AABR07030603.1	-0.714841	0.666313	0.953117
Dpep1	-0.713815	0.584992	0.898805
Piezo1	-0.713736	7.53e-20	8.87e-18
Zfp703	-0.713712	0.519947	0.86315
Hmga2	-0.713688	0.000504841	0.00540921
Hcrtr1	-0.713669	0.351455	0.715556
Sh3bgr	-0.712359	0.0613878	0.234431
Zfp606	-0.712104	0.351498	0.71556
Bpifb5	-0.711943	0.116347	0.366642
Wdr83os	-0.711848	0.152831	0.440545
Olr1615	-0.711455	0.325108	0.683331
Wdr46	-0.710393	0.00118904	0.0108502
Rpp14	-0.71014	1.48e-12	8.23e-11
Kcns3	-0.710108	0.945984	1
Rspry1	-0.710097	0.520006	0.86315
AABR07006242.1	-0.70866	0.828317	1
Abtb2	-0.708198	1.2e-05	0.000209771
Slc4a2	-0.707683	0.945991	1
Ddx41	-0.706778	0.000118	0.00158256
Osmr	-0.706727	1.53e-10	6.64e-09
RGD1561113	-0.706649	0.115749	0.365509
Bcl11a	-0.706349	0.13332	0.402
Scg5	-0.704459	0.775843	0.988256
Sowahc	-0.704358	0.000392	0.00437539
Adprm	-0.704257	1.03e-13	6.66e-12
Tbr1	-0.703961	0.775839	0.988256
Pgam1	-0.703694	3.85e-16	3.08e-14
Zkscan4	-0.703441	0.945971	1
Tulp1	-0.703272	0.946004	1
Spock1	-0.703272	0.946004	1
Tmed6	-0.703251	0.573517	0.893222
Zfx	-0.702443	0.945974	1
Dgat2	-0.70238	1.66e-07	4.42e-06
LOC100302465	-0.701942	0.356408	0.721877
LOC108351137	-0.701694	6.01e-10	2.38e-08
Lrrc8b	-0.70144	8.21e-06	0.000150172
Hck	-0.700336	0.00658202	0.0435834
Trim47	-0.700015	6.93e-17	5.98e-15
Ntng1	-0.699557	0.0488732	0.199586
Nprl3	-0.69903	0.945984	1
Dmtn	-0.69903	0.945984	1
Brsk1	-0.69903	0.945984	1
Gadd45b	-0.698478	0.47828	0.830762
LOC102547897	-0.69759	0.181443	0.491297
Tfec	-0.69683	0.24821	0.588723
Gpr137b	-0.696713	0.608369	0.916055
Rbl2	-0.69633	0.00180607	0.0152447
Mycn	-0.696033	0.0195688	0.101464
Cers6	-0.696004	2.77e-05	0.000439309
Arfgef2	-0.695933	0.526885	0.867431
Mbp	-0.69582	1.76e-07	4.65481e-06
Tnfrsf11b	-0.695295	1.11e-19	1.28e-17
Elmsan1	-0.694739	8.59e-13	4.91e-11
Fam89a	-0.6946	0.0034605	0.0258286
Nedd1	-0.694256	0.585384	0.899171
Uap1	-0.69371	2.26e-19	2.52e-17
Camk2n1	-0.693281	3.95e-05	0.000605781
Slc1a3	-0.691836	5.75e-08	1.66e-06
Aamp	-0.69089	0.00239846	0.0191916
Thumpd2	-0.690706	0.667071	0.953502
Lrrc8d	-0.690048	1.56e-09	5.74e-08
Enkur	-0.689609	0.038611	0.16693
AABR07048211.1	-0.688772	0.672754	0.957801
Nqo1	-0.688063	3.25e-05	0.000507694
Nav1	-0.687705	1.25e-14	9.08e-13
Msl2	-0.686042	0.544236	0.879187
Myl4	-0.685963	0.018941	0.0989925
AABR07066180.1	-0.685933	0.092292	0.313478
Rnf126	-0.685882	8.59e-14	5.64e-12
Kmt2c	-0.685346	0.594899	0.905971
Pla2g12a	-0.684526	7.48e-05	0.00106386
AABR07049223.1	-0.684087	0.427164	0.787456
Dhh	-0.684015	0.42713	0.787456
Trim63	-0.684001	0.0651404	0.24487
Sbf2	-0.68372	0.129316	0.393786
Tlr8	-0.683527	0.795502	0.99629
Serpine2	-0.682429	1.72e-06	3.62269e-05
AABR07068852.1	-0.682132	0.52731	0.8678
Casp3	-0.680632	0.218956	0.548488
Cxadr	-0.678419	2.15e-11	1.03e-09
Tmem116	-0.678363	0.357232	0.722955
Mrm1	-0.677752	0.234699	0.570247
Hmg20a	-0.677549	0.0517261	0.208043
Camk2n2	-0.677126	0.38	0.747053
Bop1	-0.67692	0.0414354	0.176108
Tceanc	-0.675937	0.302491	0.658828
Ccdc125	-0.674764	0.00132529	0.0118479
Tapbp	-0.674669	5.5e-08	1.59e-06
Skil	-0.674597	0.187006	0.498948
Urb1	-0.674465	0.0107508	0.0643801
Mphosph10	-0.673259	0.18007	0.48922
Cks2	-0.673194	0.945809	1
Slc25a36	-0.672889	2.58e-07	6.62449e-06
Atp2b1	-0.67257	7.05e-14	4.7e-12
Speg	-0.672432	0.00738602	0.04784
Mt-atp6	-0.672232	4.32e-07	1.04264e-05
Cep83	-0.671931	0.00378058	0.0278641
Nsmce4a	-0.67077	0.945816	1
AABR07066818.1	-0.67077	0.945816	1
Ier5l	-0.670527	1.28e-06	2.77924e-05
Pcolce	-0.670288	0.47363	0.828667
Spns1	-0.670252	3.76e-08	1.12e-06
Sox10	-0.67023	0.779217	0.989151
Nckap1l	-0.669772	0.945819	1
Slc45a4	-0.669284	0.00028	0.00329505
Lmo4	-0.669275	7.9e-13	4.56e-11
Ppil1	-0.669232	0.601966	0.910607
Btf3l4	-0.668005	0.779232	0.989151
Bcl2l11	-0.667728	4.95e-09	1.7e-07
B4galnt3	-0.66746	0.776286	0.988461
Trim13	-0.666359	0.945829	1
Rab7b	-0.666359	0.945829	1
Tnfrsf1b	-0.666201	0.000908983	0.00872663
Gigyf1	-0.666062	0.0736076	0.267083
Pde10a	-0.665914	1.37e-07	3.71e-06
Rmi1	-0.664827	0.0200374	0.103278
Atf3	-0.664586	4.36e-18	4.3e-16
Fbxo3	-0.663779	0.0950018	0.319588
Rbpj	-0.66362	9.73e-17	8.25e-15
Hip1r	-0.662927	0.479227	0.831254
Ptgir	-0.66286	0.000439	0.00479606
Anxa7	-0.662577	0.0413718	0.175961
Riox1	-0.662341	0.479277	0.831259
Rgs14	-0.662096	0.0568784	0.222268
Bcr	-0.66049	2.01e-12	1.1e-10
Fiz1	-0.660291	0.0471845	0.194163
Slc35e1	-0.660032	1.07e-07	2.98e-06
Mpdu1	-0.659901	0.473987	0.828924
Nab1	-0.659809	6.74e-16	5.3e-14
Asb12	-0.659432	0.0412278	0.175622
Ripk3	-0.65931	0.598233	0.90825
RGD1565844	-0.659025	0.673361	0.958121
Spats1	-0.658507	0.338266	0.700082
C1d	-0.657996	0.284593	0.635651
AABR07030544.1	-0.657648	0.000486462	0.00524434
Nr2f6	-0.657296	0.261766	0.607808
Cmas	-0.656637	0.00578397	0.0392612
Dclre1c	-0.65549	0.000359	0.00405782
Prdm9	-0.655217	0.592957	0.904074
Zfp148	-0.654791	0.100635	0.332231
Mrps33	-0.654221	0.677452	0.959145
Nif3l1	-0.654184	0.646594	0.939469
Alpk1	-0.653727	1.08e-05	0.00019224
AABR07024439.1	-0.653179	0.59846	0.908292
AABR07050449.1	-0.653048	0.780118	0.989151
Slc7a2	-0.653023	1.23e-05	0.000213941
Zfyve26	-0.652904	4.11e-06	7.97439e-05
Slc39a14	-0.852823	2.03e-05	1.27e-05
Armh3	-0.652814	0.189985	0.503375
Loxl4	-0.652631	0.000109	0.00148115
Bahcc1	-0.651945	0.000247	0.00296689
Arf6	-0.651819	7.84e-10	3.06e-08
Micalcl	-0.651546	0.000654372	0.00668862
Ppil2	-0.650668	0.538847	0.875412
Siah2	-0.650559	6.41e-07	1.49822e-05
Adra1a	-0.650483	0.538872	0.875412
Emilin2	-0.65041	9.77e-07	2.17823e-05
AC135409.1	-0.65021	1.64e-06	3.46398e-05
Sln	-0.650191	0.438202	0.797805
Emilin1	-0.649813	9.13e-14	5.98e-12
Zcchc24	-0.649214	4.46e-05	0.000678254
Egr2	-0.64865	0.000296	0.00344599
Qpct	-0.647705	0.000205	0.00253765
Tarbp2	-0.647439	0.358314	0.723892
Gcnt2	-0.646903	0.000104	0.00141388
Chst11	-0.646388	3.58e-12	1.87e-10
Nmd3	-0.646364	0.603342	0.911744
Rnpc3	-0.646167	0.935806	1
Zswim4	-0.646014	9.47e-06	0.000169952
Rel	-0.646007	1.61e-06	3.4254e-05
Mark1	-0.645136	6.41e-09	2.18e-07
Pcdh19	-0.644923	3.48e-07	8.60485e-06
Aldoa	-0.644811	2.34e-10	9.92e-09
Trim24	-0.64455	0.935812	1
Zfp532	-0.6445	0.265036	0.611036
Efna5	-0.644333	3.74e-05	0.000576058
Lmnb2	-0.644268	1.57e-08	5.03e-07
Zrsr2	-0.643743	0.935815	1
Xrcc3	-0.643276	0.400916	0.764361
Ms4a14	-0.641631	0.226369	0.558834
Smug1	-0.640801	0.935827	1
RGD1563354	-0.640596	4.38e-07	1.05298e-05
Vash1	-0.64046	0.000545374	0.00575217
Rlf	-0.639942	8.76e-12	4.39e-10
Slc1a5	-0.639939	1.3e-09	4.93e-08
Nr1h4	-0.639197	0.0184746	0.0971354
Cfap53	-0.638847	9.08e-06	0.000164067
B3gat2	-0.638716	0.120879	0.376324
Tle2	-0.638553	0.945654	1
Rela	-0.638443	2.07e-13	1.29e-11
Il1r1	-0.638225	0.00138744	0.0122908
Sac3d1	-0.638128	0.598778	0.908363
Cdc42ep4	-0.638011	3.84e-11	1.78e-09
Cdc123	-0.637876	0.0859877	0.298718
Abcg1	-0.636815	0.000679231	0.00688654
Cep350	-0.636457	7.86e-05	0.00111041
Shld2	-0.636344	0.945661	1
N6amt1	-0.635952	0.779527	0.989151
Zfp503	-0.635916	8.3e-06	0.000151457
Pnrc1	-0.635689	7.08e-10	2.77e-08
Tbce	-0.635442	0.48515	0.835824
Lbp	-0.63533	1.96e-10	8.37e-09
Ccdc32	-0.635281	0.539244	0.875691
Dnajc24	-0.6341	0.268148	0.614289
Htr1f	-0.633792	0.438731	0.798332
Gpr107	-0.633009	0.0572829	0.223276
Ndufb4	-0.632931	0.945671	1
Srebf2	-0.632826	0.163625	0.459579
Arl6ip1	-0.631656	0.0633818	0.239853
Mxd1	-0.631549	1.07e-10	4.78e-09
Srpk1	-0.631498	0.109425	0.352039
Plcxd2	-0.63141	0.00628196	0.0420188
Creb3l1	-0.631325	4.89e-08	1.43e-06
Rbbp6	-0.631201	0.443249	0.803014
Mafg	-0.630857	5.99e-10	2.38e-08
Cks1b	-0.629908	0.543846	0.878933
Dynll1	-0.629467	0.242162	0.580818
Napa	-0.628155	0.00532763	0.036761
Lrrc20	-0.627515	0.268426	0.614566
Trh	-0.627293	0.779666	0.989151
Hikeshi	-0.627174	6.5e-07	1.51504e-05
Ythdc2	-0.626965	0.199333	0.51897
AABR07052523.1	-0.626843	1.33e-06	2.8661e-05
Hdac4	-0.626376	0.00011	0.00148679
Hmox1	-0.625991	5.37e-07	1.27408e-05
Adm	-0.625591	6.91e-18	6.7e-16
Gpx4	-0.62514	0.402934	0.765732
Sarnp	-0.624716	0.0990952	0.32888
Mmachc	-0.624585	0.779619	0.989151
Zbtb38	-0.624031	0.00301564	0.0230476
Rap2a	-0.623674	0.779642	0.989151
Mcm9	-0.622736	0.935671	1
Atp6v1fnb	-0.622231	0.0511424	0.206358
Rnf169	-0.621475	0.371236	0.737428
Rfx2	-0.621432	0.67031	0.955977
Lama5	-0.621238	3.16e-14	2.21e-12
Pacsin3	-0.620995	0.534639	0.872328
Pde4d	-0.620618	9.21e-09	3.06e-07
Commd2	-0.620456	0.93568	1
Qtrt1	-0.620275	4.59e-10	1.85e-08
Taf2	-0.619559	0.410834	0.773443
Triap1	-0.619173	0.407069	0.769727
Cys1	-0.618996	0.534671	0.872328
Immt	-0.618985	0.935686	1
Sh2b2	-0.618606	3.88e-05	0.000596519
Tshz3	-0.618588	0.0360413	0.158516
Pard3	-0.618496	0.0286276	0.134007
Cyp4f17	-0.618179	0.935689	1
Apobec2	-0.61815	0.090956	0.310315
Wdr37	-0.618021	0.37487	0.74179
Cfap45	-0.617982	1.73e-06	3.63984e-05
Chst13	-0.617512	0.490109	0.839421
Klc4	-0.616825	1.91e-05	0.000317263
Gnat1	-0.616447	0.682428	0.959145
Nol3	-0.616423	0.371327	0.737452
Ogg1	-0.616356	0.0866428	0.300115
Olig1	-0.616338	0.314605	0.673357
Zfp644	-0.616335	0.297517	0.652205
Rad17	-0.616138	0.539728	0.875909
AABR07055776.1	-0.615983	0.935668	1
Lck	-0.615983	0.935668	1
Gas2l3	-0.615849	0.00275604	0.021352
Rbms2	-0.615438	0.294806	0.648713
Adss	-0.613708	0.935677	1
Lrfn1	-0.613708	0.935677	1
Trim14	-0.613708	0.935677	1
Nlrx1	-0.613494	1.39e-05	0.000237736
Lsm3	-0.61334	0.209446	0.534509
Plod1	-0.613175	1.23e-05	0.000214624
Dip2c	-0.612394	0.0348981	0.154769
AABR07029272.1	-0.612368	0.698833	0.960615
Pacs2	-0.61227	0.188768	0.50148
Tgif1	-0.611677	2.92e-07	7.38988e-06
Niban2	-0.611552	1.81e-17	1.66e-15
Noc3l	-0.611544	0.448476	0.808562
Mdfic	-0.611395	4.18e-07	1.01202e-05
Fnip2	-0.611037	1.33e-06	2.87831e-05
Lnx1	-0.610542	0.000520677	0.0055316
Arl10	-0.610248	0.23346	0.568654
Cdc42bpa	-0.60987	0.00831803	0.0523684
Rngtt	-0.609549	0.126559	0.388017
Prtn3	-0.609443	0.779805	0.989151
AABR07014804.1	-0.609327	0.682568	0.959145
Fgfr4	-0.609092	0.779773	0.989151
P2ry2	-0.608542	1.6e-08	5.1e-07
Hmga1	-0.60832	2e-14	1.42e-12
Hsd17b1	-0.608311	0.48577	0.836482
Nr3c2	-0.608129	0.235824	0.571951
Xrcc1	-0.607321	3.04e-09	1.09e-07
Coq6	-0.60728	0.779791	0.989151
Afdn	-0.607256	2.64e-07	6.75018e-06
AC119332.1	-0.60723	0.779821	0.989151
Itgb3bp	-0.606095	0.674311	0.958906
S1pr2	-0.605525	0.0406313	0.173696
Pus1	-0.605409	0.00574075	0.0390584
RGD1307554	-0.605327	0.612338	0.919174
Marchf7	-0.605053	0.00310517	0.0235665
LOC685544	-0.60502	0.678938	0.959145
Nkx6-1	-0.604723	0.544436	0.879239
Epb42	-0.604375	0.0208453	0.106191
Efcab5	-0.603331	0.678951	0.959145
Dph1	-0.603094	0.0337217	0.150965
Myo5c	-0.602678	0.0595729	0.229499
LOC100125366	-0.602569	0.0605299	0.232115
Tp53bp2	-0.602505	0.143328	0.423229
Lyn	-0.602306	0.137363	0.411293
Tmem177	-0.601802	0.271878	0.619573
Slc7a1	-0.600758	3.7e-12	1.92e-10
Slc38a9	-0.599964	0.494692	0.84438
Zfp133	-0.599874	0.276924	0.626256
Odf4	-0.597734	0.411374	0.773818
Exosc8	-0.597512	0.935509	1
Prrc2b	-0.59722	0.015472	0.0851466
AABR07031505.1	-0.597047	0.779952	0.989151
Ppig	-0.596704	0.935512	1
Cd320	-0.596662	0.49688	0.846061
Fam124a	-0.596502	0.674542	0.959019
AABR07057237.1	-0.596352	0.679081	0.959145
Slc4a8	-0.5961	0.779976	0.989151
Rftn1	-0.595799	5.69e-07	1.33691e-05
Edc3	-0.595767	1.1e-09	4.22e-08
Klf5	-0.595526	1.15e-06	2.52218e-05
Polr2i	-0.59526	0.779911	0.989151
Kcnk15	-0.595194	0.117651	0.369397
Tars3	-0.595086	0.0123409	0.0716281
Lyplal1	-0.594423	0.935522	1
Rexo2	-0.59419	0.279494	0.629172
Oc90	-0.594093	0.679057	0.959145
Stk4	-0.593812	0.548649	0.881102
Ciapin1	-0.593714	0.00880922	0.0549675
LOC314140	-0.593704	1.3e-05	0.0002249
Adh6	-0.593672	0.781623	0.989151
Chac2	-0.593431	0.779929	0.989151
Dmac1	-0.592879	0.706751	0.965624
Klf15	-0.592324	0.000807155	0.00792693
Kif21a	-0.592266	0.0579046	0.2248
Abhd11	-0.592146	0.935531	1
Lmo1	-0.592031	0.9355	1
Snx8	-0.591924	4.62e-08	1.36e-06
Rps10l1	-0.591366	0.935503	1
Rps28	-0.590884	2.92e-14	2.05e-12
Cd24	-0.590376	2.96e-08	9.08e-07
Oxld1	-0.590176	0.494918	0.84438
Glod5	-0.589895	0.935509	1
Irf2bpl	-0.589882	1.89e-12	1.04e-10
AABR07035428.2	-0.589169	1.86e-05	0.000309246
Rbpjl	-0.58837	0.000245	0.00295216
LOC100912336	-0.588292	0.318546	0.677409
Foxp4	-0.587607	3.22e-07	8.0779e-06
AABR07054370.1	-0.587581	0.209989	0.535429
LOC100910771	-0.586357	0.604593	0.912534
Zfp423	-0.58549	2.38e-07	6.17698e-06
Il1rl1	-0.584651	2.02334e-16	1.65839e-14
Mcpt1l4	-0.584222	0.679219	0.959145
Armt1	-0.583694	0.0202384	0.104161
Mybl2	-0.581946	1.24e-06	2.68905e-05
Rora	-0.581705	5.93e-05	0.000871192
Per2	-0.58141	1.75e-06	3.67464e-05
Itga5	-0.581267	2.35e-12	1.26e-10
Arf1	-0.580655	0.116745	0.36751
Il4r	-0.580647	1.29e-13	8.23e-12
Otc	-0.580089	0.781739	0.989151
Ect2	-0.580004	0.140317	0.417711
Kif7	-0.579922	0.140347	0.417731
[truncated: 14,777 more rows]

## Sheet: heatmap
Gene	CON_Vehicle01	CON_Vehicle02	CON_Vehicle03	CON_Adipsin01	CON_Adipsin02	CON_Adipsin03	H_Vehicle01	H_Vehicle02	H_Vehicle03	H_Adipsin01	H_Adipsin02	H_Adipsin03
Sat2	-1.40397	-1.55967	-1.22467	-0.850334	-1.11207	-1.06364	-0.792146	-0.946592	-0.323316	0.533782	0.295747	0.0702653
Sat1	-1.0545	-1.30527	-0.992086	-1.31325	-1.53082	-1.43615	0.462576	0.488656	0.650115	-0.350693	-0.063278	-0.259014
Slc39a14	0.571753	0.347959	0.594262	0.0475098	0.0272573	0.029357	-0.600482	-0.373909	-0.275229	-1.16512	-0.980437	-1.1279
Gclc	-0.997869	-1.27071	-0.836207	-0.888123	-0.852113	-0.602176	1.16276	1.46282	1.04755	0.786396	0.251481	0.736186
Gclm	-0.792749	-0.92046	-0.701141	-1.16353	-0.98652	-0.966579	0.705597	0.723992	0.451198	0.961941	0.953274	0.93498
Hmox1	-0.908991	-0.851912	-0.888983	-1.01631	-1.06295	-0.987085	1.09787	1.03327	1.0295	0.92817	0.781989	0.845438
Fth	-0.750213	-0.973229	-0.702442	-0.530873	-0.513697	-0.562418	1.1985	1.17768	1.17475	2.72971	2.64571	2.71506
Slc7a11	0.420303	0.627255	0.635373	0.254614	0.270499	0.323367	0.550185	0.412075	0.412508	0.267118	0.24563	0.212967
Slc11a2	-1.41837	-1.49078	-1.40576	-0.727548	-0.585181	-0.635254	-0.642437	-0.903529	-0.949176	-1.49567	-1.49393	-1.48427
Tfrc	0.0903059	0.0911311	0.0564354	0.0937161	0.0929223	0.0953052	-0.611914	-0.760314	-0.754369	-1.89832	-1.62435	-1.96869
Lpcat3	1.03142	1.03498	1.12305	0.771898	0.840874	0.79515	-1.0044	-1.08599	-1.05153	-0.654706	-0.673251	-1.07275
