# Supplementary material for: Exosomes derived from pericardial adipose tissues attenuate cardiac remodeling following myocardial infarction by Adipsin-regulated iron homeostasis
Source: Front Cardiovasc Med. 2022 Sep 12;9:1003282. doi: 10.3389/fcvm.2022.1003282 (PMC9510661; doi:10.3389/fcvm.2022.1003282)
Supplement: Supplementary file 5 [file Table_4.XLSX]

## Sheet: Sheet1
Accession	Description	Coverage	# Proteins	# Unique Peptides	# Peptides	# PSMs	# AAs	MW [kDa]	calc. pI
ENSRNOP00000024186.3	pep chromosome:Rnor_6.0:15:33634422:33656089:-1 gene:ENSRNOG00000016983.5 transcript:ENSRNOT00000024186.3 gene_biotype:protein_coding transcript_biotype:protein_coding gene_symbol:Myh7 description:myosin heavy chain 7 [Source:RGD Symbol;Acc:62030]	31.06	2	14	50	58	1935	222.762	5.75732
ENSRNOP00000023301.2	pep chromosome:Rnor_6.0:15:33605654:33629699:-1 gene:ENSRNOG00000025757.2 transcript:ENSRNOT00000023302.2 gene_biotype:protein_coding transcript_biotype:protein_coding gene_symbol:Myh6 description:myosin heavy chain 6 [Source:RGD Symbol;Acc:62029]	24.46	5	5	41	47	1938	223.243	5.73193
ENSRNOP00000022892.3	pep chromosome:Rnor_6.0:18:74156553:74164495:1 gene:ENSRNOG00000017032.5 transcript:ENSRNOT00000022892.5 gene_biotype:protein_coding transcript_biotype:protein_coding gene_symbol:Atp5f1a description:ATP synthase F1 subunit alpha [Source:RGD Symbol;Acc:619993]	27.67	2	12	12	15	553	59.7757	9.26123
ENSRNOP00000073101.1	pep chromosome:Rnor_6.0:1:252537615:252550394:-1 gene:ENSRNOG00000058039.1 transcript:ENSRNOT00000083468.1 gene_biotype:protein_coding transcript_biotype:protein_coding gene_symbol:Acta2 description:actin, alpha 2, smooth muscle, aorta [Source:RGD Symbol;Acc:621676]	36.7	3	7	11	18	376	41.8977	5.38916
ENSRNOP00000029821.2	pep chromosome:Rnor_6.0:10:87296451:87300728:-1 gene:ENSRNOG00000030170.5 transcript:ENSRNOT00000036023.3 gene_biotype:protein_coding transcript_biotype:protein_coding gene_symbol:Krt10 description:keratin 10 [Source:RGD Symbol;Acc:1359092]	14.83	4	7	8	13	526	56.4705	5.14795
ENSRNOP00000075269.1	pep chromosome:Rnor_6.0:20:3422489:3426371:1 gene:ENSRNOG00000061216.1 transcript:ENSRNOT00000079854.1 gene_biotype:protein_coding transcript_biotype:protein_coding gene_symbol:Tubb5 description:tubulin, beta 5 class I [Source:RGD Symbol;Acc:628596]	36.94	6	4	12	19	444	49.639	4.89404
ENSRNOP00000070868.1	pep chromosome:Rnor_6.0:7:140614752:140617721:-1 gene:ENSRNOG00000053468.1 transcript:ENSRNOT00000081355.1 gene_biotype:protein_coding transcript_biotype:protein_coding gene_symbol:Tuba1b description:tubulin, alpha 1B [Source:RGD Symbol;Acc:1565476]	33.48	8	10	10	12	451	50.1196	5.05908
ENSRNOP00000044296.2	pep chromosome:Rnor_6.0:12:13715843:13718812:1 gene:ENSRNOG00000034254.4 transcript:ENSRNOT00000042459.4 gene_biotype:protein_coding transcript_biotype:protein_coding gene_symbol:Actb description:actin, beta [Source:RGD Symbol;Acc:628837]	28	4	4	8	14	375	41.7097	5.47803
ENSRNOP00000024430.4	pep chromosome:Rnor_6.0:17:80882666:80891212:1 gene:ENSRNOG00000018087.5 transcript:ENSRNOT00000024430.5 gene_biotype:protein_coding transcript_biotype:protein_coding gene_symbol:Vim description:vimentin [Source:RGD Symbol;Acc:621646]	39.27	5	15	17	20	466	53.6681	5.12256
ENSRNOP00000017900.3	pep chromosome:Rnor_5.0:8:58039175:58083277:1 gene:ENSRNOG00000013271 transcript:ENSRNOT00000017900 gene [Source:RGD Symbol;Acc:621646]	17.05	1	10	10	12	780	85.38	7.82568
ENSRNOP00000013863.4	pep chromosome:Rnor_6.0:3:2441733:2444281:-1 gene:ENSRNOG00000010170.5 transcript:ENSRNOT00000013863.5 gene_biotype:protein_coding transcript_biotype:protein_coding gene_symbol:Tubb4b description:tubulin, beta 4B class IVb [Source:RGD Symbol;Acc:735101]	23.72	3	1	9	16	548	61.1475	4.85596
ENSRNOP00000026696.4	pep chromosome:Rnor_6.0:18:27731072:27749235:-1 gene:ENSRNOG00000019525.6 transcript:ENSRNOT00000026696.6 gene_biotype:protein_coding transcript_biotype:protein_coding gene_symbol:Hspa9 description:heat shock protein family A member 9 [Source:RGD Symbol;Acc:1311806]	19.15	1	11	11	11	679	73.6988	6.16357
ENSRNOP00000025064.4	pep chromosome:Rnor_6.0:3:13838304:13842762:1 gene:ENSRNOG00000018294.6 transcript:ENSRNOT00000025067.6 gene_biotype:protein_coding transcript_biotype:protein_coding gene_symbol:Hspa5 description:heat shock protein family A member 5 [Source:RGD Symbol;Acc:2843]	13.61	1	6	7	7	654	72.3024	5.16064
ENSRNOP00000005285.3	pep chromosome:Rnor_6.0:10:88118175:88122233:-1 gene:ENSRNOG00000003899.7 transcript:ENSRNOT00000005285.4 gene_biotype:protein_coding transcript_biotype:protein_coding gene_symbol:Krt14 description:keratin 14 [Source:RGD Symbol;Acc:1307463]	15.26	7	0	7	9	485	52.6509	5.16064
ENSRNOP00000011644.5	pep chromosome:Rnor_6.0:7:143319919:143324536:-1 gene:ENSRNOG00000050420.2 transcript:ENSRNOT00000011644.5 gene_biotype:protein_coding transcript_biotype:protein_coding gene_symbol:Krt5 description:keratin 5 [Source:RGD Symbol;Acc:727894]	17.72	2	5	8	12	395	43.9879	5.33838
ENSRNOP00000009491.3	pep chromosome:Rnor_6.0:6:44360077:44361908:-1 gene:ENSRNOG00000007237.7 transcript:ENSRNOT00000009491.6 gene_biotype:protein_coding transcript_biotype:protein_coding gene_symbol:Id2 description:inhibitor of DNA binding 2 [Source:RGD Symbol;Acc:2859]	53.73	2	5	5	15	134	14.9797	8.03076
ENSRNOP00000005382.5	pep chromosome:Rnor_6.0:10:88158993:88163712:-1 gene:ENSRNOG00000026371.7 transcript:ENSRNOT00000005382.6 gene_biotype:protein_coding transcript_biotype:protein_coding gene_symbol:Krt17 description:keratin 17 [Source:RGD Symbol;Acc:1303181]	15.24	6	2	7	9	433	48.0931	5.021
ENSRNOP00000013608.4	pep chromosome:Rnor_6.0:8:85838869:85840818:-1 gene:ENSRNOG00000009439.6 transcript:ENSRNOT00000013608.6 gene_biotype:protein_coding transcript_biotype:protein_coding gene_symbol:Eef1a1 description:eukaryotic translation elongation factor 1 alpha 1 [Source:RGD Symbol;Acc:67387]	13.2	4	4	4	7	462	50.0821	9.01221
ENSRNOP00000019477.3	pep chromosome:Rnor_6.0:10:88149345:88152064:-1 gene:ENSRNOG00000014441.3 transcript:ENSRNOT00000019477.3 gene_biotype:protein_coding transcript_biotype:protein_coding gene_symbol:Krt16 description:keratin 16 [Source:RGD Symbol;Acc:1590901]	8.64	9	1	5	7	463	50.7457	5.12256
ENSRNOP00000043068.1	pep chromosome:Rnor_6.0:4:70776046:70779249:1 gene:ENSRNOG00000032156.3 transcript:ENSRNOT00000040403.3 gene_biotype:protein_coding transcript_biotype:protein_coding gene_symbol:Prss1 description:protease, serine 1 [Source:RGD Symbol;Acc:3417]	8.13	1	1	1	6	246	25.9427	4.89404
ENSRNOP00000040878.3	pep chromosome:Rnor_6.0:4:157676595:157679962:-1 gene:ENSRNOG00000018630.7 transcript:ENSRNOT00000050443.4 gene_biotype:protein_coding transcript_biotype:protein_coding gene_symbol:LOC108351137 description:glyceraldehyde-3-phosphate dehydrogenase [Source:RGD Symbol;Acc:11369796]	21.32	15	4	5	7	333	35.8052	8.03076
ENSRNOP00000021514.4	pep chromosome:Rnor_6.0:1:190555177:190585734:1 gene:ENSRNOG00000036742.3 transcript:ENSRNOT00000021514.5 gene_biotype:protein_coding transcript_biotype:protein_coding gene_symbol:Uqcrc2 description:ubiquinol cytochrome c reductase core protein 2 [Source:RGD Symbol;Acc:1359150]	21.24	1	7	7	8	452	48.3662	9.14404
ENSRNOP00000069216.1	pep chromosome:Rnor_6.0:6:99433550:99436289:1 gene:ENSRNOG00000006472.5 transcript:ENSRNOT00000079359.1 gene_biotype:protein_coding transcript_biotype:protein_coding gene_symbol:Hspa2 description:heat shock protein family A member 2 [Source:RGD Symbol;Acc:620664]	9.15	8	2	4	5	601	66.0149	5.64307
ENSRNOP00000003965.3	pep chromosome:Rnor_6.0:7:2504695:2511749:1 gene:ENSRNOG00000002840.4 transcript:ENSRNOT00000003965.4 gene_biotype:protein_coding transcript_biotype:protein_coding gene_symbol:Atp5f1b description:ATP synthase F1 subunit beta [Source:RGD Symbol;Acc:621368]	12.85	1	5	5	7	529	56.3095	5.2749
ENSRNOP00000025915.5	pep chromosome:Rnor_6.0:17:6667564:6676654:1 gene:ENSRNOG00000019113.7 transcript:ENSRNOT00000025916.5 gene_biotype:protein_coding transcript_biotype:protein_coding gene_symbol:Hnrnpk description:heterogeneous nuclear ribonucleoprotein K [Source:RGD Symbol;Acc:71058]	15.12	3	6	6	6	463	50.9444	5.5415
ENSRNOP00000070762.1	pep chromosome:Rnor_6.0:7:143219012:143228060:-1 gene:ENSRNOG00000043203.2 transcript:ENSRNOT00000088923.1 gene_biotype:protein_coding transcript_biotype:protein_coding gene_symbol:Krt75 description:keratin 75 [Source:RGD Symbol;Acc:1359576]	8.67	15	1	5	6	542	58.9906	8.07471
ENSRNOP00000063666.2	pep chromosome:Rnor_6.0:9:61680530:61690956:-1 gene:ENSRNOG00000014525.5 transcript:ENSRNOT00000066589.2 gene_biotype:protein_coding transcript_biotype:protein_coding gene_symbol:Hspd1 description:heat shock protein family D member 1 [Source:RGD Symbol;Acc:621314]	10.47	1	5	5	5	573	60.9174	6.17627
ENSRNOP00000075711.1	pep chromosome:Rnor_6.0:17:14686554:14687408:-1 gene:ENSRNOG00000055942.1 transcript:ENSRNOT00000088542.1 gene_biotype:protein_coding transcript_biotype:protein_coding gene_symbol:AC120310.1	15.49	3	4	4	4	284	31.907	10.7407
ENSRNOP00000024947.3	pep chromosome:Rnor_6.0:18:63130542:63140181:1 gene:ENSRNOG00000018371.4 transcript:ENSRNOT00000024947.4 gene_biotype:protein_coding transcript_biotype:protein_coding gene_symbol:Tubb6 description:tubulin, beta 6 class V [Source:RGD Symbol;Acc:1305887]	10.51	2	1	4	7	447	50.0271	4.89404
ENSRNOP00000068674.1	pep chromosome:Rnor_6.0:14:86414949:86613327:1 gene:ENSRNOG00000005130.7 transcript:ENSRNOT00000083394.1 gene_biotype:protein_coding transcript_biotype:protein_coding gene_symbol:LOC103693780 description:2-oxoglutarate dehydrogenase, mitochondrial-like [Source:RGD Symbol;Acc:9122992]	4.59	2	4	4	4	1023	116.221	6.771
ENSRNOP00000048162.1	pep chromosome:Rnor_6.0:10:88165501:88172910:-1 gene:ENSRNOG00000034087.2 transcript:ENSRNOT00000046956.2 gene_biotype:protein_coding transcript_biotype:protein_coding gene_symbol:Krt42 description:keratin 42 [Source:RGD Symbol;Acc:1359182]	13.27	4	1	5	6	452	50.1819	5.16064
ENSRNOP00000071636.1	pep chromosome:Rnor_6.0:10:65304904:65329279:-1 gene:ENSRNOG00000009681.8 transcript:ENSRNOT00000088721.1 gene_biotype:protein_coding transcript_biotype:protein_coding gene_symbol:Flot2 description:flotillin 2 [Source:RGD Symbol;Acc:70993]	14.25	4	4	4	4	351	38.6936	5.33838
ENSRNOP00000073056.1	pep chromosome:Rnor_6.0:7:27226596:27240533:-1 gene:ENSRNOG00000026963.6 transcript:ENSRNOT00000079731.1 gene_biotype:protein_coding transcript_biotype:protein_coding gene_symbol:Hsp90b1 description:heat shock protein 90 beta family member 1 [Source:RGD Symbol;Acc:1310482]	8.09	2	4	4	4	643	74.2907	5.10986
ENSRNOP00000044696.2	pep chromosome:Rnor_6.0:8:117679278:117691071:1 gene:ENSRNOG00000032134.4 transcript:ENSRNOT00000042114.4 gene_biotype:protein_coding transcript_biotype:protein_coding gene_symbol:Uqcrc1 description:ubiquinol-cytochrome c reductase core protein 1 [Source:RGD Symbol;Acc:1303314]	8.54	1	3	3	3	480	52.8154	5.88428
ENSRNOP00000003921.2	pep chromosome:Rnor_6.0:14:19176277:19191863:-1 gene:ENSRNOG00000002911.5 transcript:ENSRNOT00000003921.4 gene_biotype:protein_coding transcript_biotype:protein_coding gene_symbol:Alb description:albumin [Source:RGD Symbol;Acc:2085]	4.61	1	2	2	5	608	68.7141	6.48096
ENSRNOP00000015102.3	pep chromosome:Rnor_6.0:8:59164572:59183908:1 gene:ENSRNOG00000010277.4 transcript:ENSRNOT00000015102.4 gene_biotype:protein_coding transcript_biotype:protein_coding gene_symbol:Idh3a description:isocitrate dehydrogenase 3 (NAD+) alpha [Source:RGD Symbol;Acc:70889]	10.73	1	4	4	4	382	41.1499	6.93213
ENSRNOP00000070051.1	pep chromosome:Rnor_6.0:7:143412858:143420027:-1 gene:ENSRNOG00000009563.8 transcript:ENSRNOT00000082863.1 gene_biotype:protein_coding transcript_biotype:protein_coding gene_symbol:Krt2 description:keratin 2 [Source:RGD Symbol;Acc:1303297]	4.39	1	1	3	4	684	69.0632	7.69385
ENSRNOP00000001738.6	pep chromosome:Rnor_6.0:12:39553903:39603326:1 gene:ENSRNOG00000001285.8 transcript:ENSRNOT00000001738.7 gene_biotype:protein_coding transcript_biotype:protein_coding gene_symbol:Atp2a2 description:ATPase sarcoplasmic/endoplasmic reticulum Ca2+ transporting 2 [Source:RGD Symbol;Acc:2174]	5.72	2	5	5	5	997	109.61	5.36377
ENSRNOP00000029276.3	pep chromosome:Rnor_6.0:7:143448318:143453544:-1 gene:ENSRNOG00000028996.3 transcript:ENSRNOT00000034450.4 gene_biotype:protein_coding transcript_biotype:protein_coding gene_symbol:Krt1 description:keratin 1 [Source:RGD Symbol;Acc:1359664]	7.36	7	5	7	8	625	64.7171	7.92822
ENSRNOP00000010383.5	pep chromosome:Rnor_6.0:5:105209846:105212173:-1 gene:ENSRNOG00000007663.7 transcript:ENSRNOT00000010383.7 gene_biotype:protein_coding transcript_biotype:protein_coding gene_symbol:LOC100911372 description:40S ribosomal protein S6-like [Source:RGD Symbol;Acc:6493116]	10.93	2	2	2	2	247	28.4039	10.8433
ENSRNOP00000069080.1	pep chromosome:Rnor_6.0:1:141866283:141893705:-1 gene:ENSRNOG00000013949.7 transcript:ENSRNOT00000085988.1 gene_biotype:protein_coding transcript_biotype:protein_coding gene_symbol:Idh2 description:isocitrate dehydrogenase (NADP(+)) 2, mitochondrial [Source:RGD Symbol;Acc:1597139]	14.99	2	5	5	6	427	48.0503	8.60205
ENSRNOP00000026860.3	pep chromosome:Rnor_6.0:9:82556573:82564294:1 gene:ENSRNOG00000019810.4 transcript:ENSRNOT00000026860.4 gene_biotype:protein_coding transcript_biotype:protein_coding gene_symbol:Des description:desmin [Source:RGD Symbol;Acc:620686]	8.32	4	2	4	4	469	53.3901	5.2749
ENSRNOP00000028518.4	pep chromosome:Rnor_6.0:1:89180063:89194602:-1 gene:ENSRNOG00000021009.6 transcript:ENSRNOT00000028518.6 gene_biotype:protein_coding transcript_biotype:protein_coding gene_symbol:Gapdhs description:glyceraldehyde-3-phosphate dehydrogenase, spermatogenic [Source:RGD Symbol;Acc:620150]	5.79	2	1	2	3	432	46.6778	7.92822
ENSRNOP00000038428.5	pep chromosome:Rnor_6.0:8:75687100:75723594:1 gene:ENSRNOG00000010362.7 transcript:ENSRNOT00000038677.5 gene_biotype:protein_coding transcript_biotype:protein_coding gene_symbol:Anxa2 description:annexin A2 [Source:RGD Symbol;Acc:621170]	9.44	1	3	3	3	339	38.6538	7.69385
ENSRNOP00000018336.3	pep chromosome:Rnor_6.0:1:31545631:31570601:1 gene:ENSRNOG00000013331.5 transcript:ENSRNOT00000018336.4 gene_biotype:protein_coding transcript_biotype:protein_coding gene_symbol:Sdha description:succinate dehydrogenase complex flavoprotein subunit A [Source:RGD Symbol;Acc:621557]	6.55	1	3	3	4	656	71.5697	7.1665
ENSRNOP00000015851.4	pep chromosome:Rnor_6.0:9:69919867:69953182:-1 gene:ENSRNOG00000011849.6 transcript:ENSRNOT00000015852.5 gene_biotype:protein_coding transcript_biotype:protein_coding gene_symbol:Ndufs1 description:NADH:ubiquinone oxidoreductase core subunit S1 [Source:RGD Symbol;Acc:1359670]	5.5	1	4	4	4	727	79.3616	5.89697
ENSRNOP00000002358.4	pep chromosome:Rnor_6.0:11:83934087:83944763:-1 gene:ENSRNOG00000001719.6 transcript:ENSRNOT00000002358.6 gene_biotype:protein_coding transcript_biotype:protein_coding gene_symbol:Psmd2 description:proteasome 26S subunit, non-ATPase 2 [Source:RGD Symbol;Acc:1305752]	3.19	1	2	2	2	908	100.124	5.19873
ENSRNOP00000021846.6	pep chromosome:Rnor_6.0:2:204512302:204568656:1 gene:ENSRNOG00000016243.6 transcript:ENSRNOT00000021846.6 gene_biotype:protein_coding transcript_biotype:protein_coding gene_symbol:Casq2 description:calsequestrin 2 [Source:RGD Symbol;Acc:2276]	6.79	1	3	3	3	427	49.372	4.31006
ENSRNOP00000016083.4	pep chromosome:Rnor_6.0:2:104744461:104789146:1 gene:ENSRNOG00000011913.7 transcript:ENSRNOT00000016083.5 gene_biotype:protein_coding transcript_biotype:protein_coding gene_symbol:Cp description:ceruloplasmin [Source:RGD Symbol;Acc:2387]	1.98	2	2	2	2	1059	120.589	5.64307
ENSRNOP00000020478.5	pep chromosome:Rnor_6.0:3:113376983:113400707:1 gene:ENSRNOG00000015018.7 transcript:ENSRNOT00000020478.7 gene_biotype:protein_coding transcript_biotype:protein_coding gene_symbol:Pdia3 description:protein disulfide isomerase family A, member 3 [Source:RGD Symbol;Acc:68430]	6.47	1	3	3	3	510	57.043	6.21436
ENSRNOP00000074112.1	pep chromosome:Rnor_6.0:9:17817721:17823243:1 gene:ENSRNOG00000019834.6 transcript:ENSRNOT00000086986.1 gene_biotype:protein_coding transcript_biotype:protein_coding gene_symbol:Hsp90ab1 description:heat shock protein 90 alpha family class B member 1 [Source:RGD Symbol;Acc:1303075]	5.33	3	3	3	3	694	79.9715	5.21143
ENSRNOP00000025824.4	pep chromosome:Rnor_6.0:2:187668796:187693610:1 gene:ENSRNOG00000019090.6 transcript:ENSRNOT00000025824.6 gene_biotype:protein_coding transcript_biotype:protein_coding gene_symbol:Cct3 description:chaperonin containing TCP1 subunit 3 [Source:RGD Symbol;Acc:735038]	4.4	1	2	2	2	545	60.6084	6.63916
ENSRNOP00000046783.3	pep chromosome:Rnor_6.0:13:96229688:96238474:-1 gene:ENSRNOG00000033790.4 transcript:ENSRNOT00000044477.3 gene_biotype:protein_coding transcript_biotype:protein_coding gene_symbol:Hnrnpu description:heterogeneous nuclear ribonucleoprotein U [Source:RGD Symbol;Acc:620372]	2.88	2	2	2	2	798	87.6776	6.23975
ENSRNOP00000034921.3	pep chromosome:Rnor_6.0:7:2752680:2778963:1 gene:ENSRNOG00000023520.5 transcript:ENSRNOT00000033726.5 gene_biotype:protein_coding transcript_biotype:protein_coding gene_symbol:Cs description:citrate synthase [Source:RGD Symbol;Acc:620330]	9.44	1	4	4	4	466	51.7975	8.41162
ENSRNOP00000051841.1	pep chromosome:Rnor_6.0:10:109736458:109747987:-1 gene:ENSRNOG00000036689.2 transcript:ENSRNOT00000054958.2 gene_biotype:protein_coding transcript_biotype:protein_coding gene_symbol:P4hb description:prolyl 4-hydroxylase subunit beta [Source:RGD Symbol;Acc:3244]	3.14	1	1	1	1	509	56.9157	4.93213
ENSRNOP00000001098.2	pep chromosome:Rnor_6.0:20:3427892:3438389:-1 gene:ENSRNOG00000000826.7 transcript:ENSRNOT00000001098.4 gene_biotype:protein_coding transcript_biotype:protein_coding gene_symbol:Flot1 description:flotillin 1 [Source:RGD Symbol;Acc:70991]	5.61	1	2	2	2	428	47.4696	7.15186
ENSRNOP00000016652.6	pep chromosome:Rnor_6.0:3:79940561:79958730:1 gene:ENSRNOG00000012307.6 transcript:ENSRNOT00000016652.6 gene_biotype:protein_coding transcript_biotype:protein_coding gene_symbol:Mybpc3 description:myosin binding protein C, cardiac [Source:RGD Symbol;Acc:1305950]	4.63	1	5	5	5	1274	140.674	6.53662
ENSRNOP00000070324.1	pep chromosome:Rnor_6.0:1:168971274:168972725:-1 gene:ENSRNOG00000058105.1 transcript:ENSRNOT00000090422.1 gene_biotype:protein_coding transcript_biotype:protein_coding gene_symbol:Hbb description:hemoglobin subunit beta [Source:RGD Symbol;Acc:2783]	15.65	3	2	2	2	147	15.9552	8.07471
ENSRNOP00000018328.5	pep chromosome:Rnor_6.0:3:154597168:154627257:-1 gene:ENSRNOG00000012956.6 transcript:ENSRNOT00000018328.5 gene_biotype:protein_coding transcript_biotype:protein_coding gene_symbol:Tgm2 description:transglutaminase 2 [Source:RGD Symbol;Acc:621081]	1.9	1	1	1	1	686	76.8861	5.09717
ENSRNOP00000060662.1	pep chromosome:Rnor_6.0:7:121297355:121302740:-1 gene:ENSRNOG00000016896.8 transcript:ENSRNOT00000067032.3 gene_biotype:protein_coding transcript_biotype:protein_coding gene_symbol:Rpl3 description:ribosomal protein L3 [Source:RGD Symbol;Acc:735105]	7.69	3	3	3	3	403	46.1068	10.2134
ENSRNOP00000066618.1	pep chromosome:Rnor_6.0:9:10428853:10441177:1 gene:ENSRNOG00000046502.1 transcript:ENSRNOT00000074253.1 gene_biotype:protein_coding transcript_biotype:protein_coding gene_symbol:Lonp1 description:lon peptidase 1, mitochondrial [Source:RGD Symbol;Acc:621598]	2.63	1	2	2	2	950	105.726	6.59521
ENSRNOP00000059012.1	pep chromosome:Rnor_6.0:10:105792779:105795958:-1 gene:ENSRNOG00000000248.6 transcript:ENSRNOT00000067739.2 gene_biotype:protein_coding transcript_biotype:protein_coding gene_symbol:Srsf2 description:serine and arginine rich splicing factor 2 [Source:RGD Symbol;Acc:1359422]	3.62	1	1	1	1	221	25.4612	11.854
ENSRNOP00000060229.1	pep chromosome:Rnor_6.0:15:55461695:55516952:1 gene:ENSRNOG00000017481.6 transcript:ENSRNOT00000065195.3 gene_biotype:protein_coding transcript_biotype:protein_coding gene_symbol:Sucla2 description:succinate-CoA ligase ADP-forming beta subunit [Source:RGD Symbol;Acc:1309397]	2.58	1	1	1	1	465	50.2742	7.69385
ENSRNOP00000041046.1	pep chromosome:Rnor_6.0:17:12762752:12763952:1 gene:ENSRNOG00000032328.2 transcript:ENSRNOT00000044842.2 gene_biotype:protein_coding transcript_biotype:protein_coding gene_symbol:Diras2 description:DIRAS family GTPase 2 [Source:RGD Symbol;Acc:1305580]	5.53	1	1	1	2	199	22.4836	8.76318
ENSRNOP00000013238.1	pep chromosome:Rnor_6.0:2:260124418:260148589:-1 gene:ENSRNOG00000009845.3 transcript:ENSRNOT00000013238.3 gene_biotype:protein_coding transcript_biotype:protein_coding gene_symbol:Acadm description:acyl-CoA dehydrogenase medium chain [Source:RGD Symbol;Acc:2012]	4.99	1	2	2	2	421	46.5418	8.41162
ENSRNOP00000032890.4	pep chromosome:Rnor_6.0:8:55062551:55087832:-1 gene:ENSRNOG00000009994.5 transcript:ENSRNOT00000032152.4 gene_biotype:protein_coding transcript_biotype:protein_coding gene_symbol:Dlat description:dihydrolipoamide S-acetyltransferase [Source:RGD Symbol;Acc:619859]	2.37	1	1	1	1	632	67.1234	8.52881
ENSRNOP00000003106.5	pep chromosome:Rnor_6.0:14:11199404:11202669:1 gene:ENSRNOG00000002270.7 transcript:ENSRNOT00000003106.6 gene_biotype:protein_coding transcript_biotype:protein_coding gene_symbol:Hnrnpdl description:heterogeneous nuclear ribonucleoprotein D-like [Source:RGD Symbol;Acc:1309950]	7.45	2	2	2	2	322	35.2723	9.0708
ENSRNOP00000016329.3	pep chromosome:Rnor_6.0:2:185440291:185444897:-1 gene:ENSRNOG00000011893.6 transcript:ENSRNOT00000016329.6 gene_biotype:protein_coding transcript_biotype:protein_coding gene_symbol:Rps3a description:ribosomal protein S3a [Source:RGD Symbol;Acc:62078]	11.74	3	3	3	4	264	29.9257	9.72998
ENSRNOP00000007298.4	pep chromosome:Rnor_6.0:6:108936664:108959803:1 gene:ENSRNOG00000005061.5 transcript:ENSRNOT00000007298.4 gene_biotype:protein_coding transcript_biotype:protein_coding gene_symbol:Dlst description:dihydrolipoamide S-succinyltransferase [Source:RGD Symbol;Acc:1359615]	2.64	1	1	1	1	454	48.8684	8.70459
ENSRNOP00000011494.1	pep chromosome:Rnor_6.0:7:31816602:31824064:-1 gene:ENSRNOG00000008289.7 transcript:ENSRNOT00000011494.4 gene_biotype:protein_coding transcript_biotype:protein_coding gene_symbol:Slc25a3 description:solute carrier family 25 member 3 [Source:RGD Symbol;Acc:70986]	2.81	2	1	1	1	356	39.5054	9.26123
ENSRNOP00000067507.2	pep chromosome:Rnor_6.0:20:18058245:18060661:-1 gene:ENSRNOG00000047276.2 transcript:ENSRNOT00000070925.2 gene_biotype:protein_coding transcript_biotype:protein_coding gene_symbol:AABR07044711.1	5.97	3	2	2	2	486	52.7393	7.82568
ENSRNOP00000005612.4	pep chromosome:Rnor_6.0:10:57278307:57283653:1 gene:ENSRNOG00000004078.7 transcript:ENSRNOT00000005612.6 gene_biotype:protein_coding transcript_biotype:protein_coding gene_symbol:Eno3 description:enolase 3 [Source:RGD Symbol;Acc:2555]	3.46	3	1	1	1	434	46.9843	7.44482
ENSRNOP00000024517.3	pep chromosome:Rnor_6.0:1:219254279:219259448:-1 gene:ENSRNOG00000018117.6 transcript:ENSRNOT00000024517.6 gene_biotype:protein_coding transcript_biotype:protein_coding gene_symbol:Ndufv1 description:NADH:ubiquinone oxidoreductase core subunit V1 [Source:RGD Symbol;Acc:1359247]	5.39	1	2	2	2	464	50.6986	8.07471
ENSRNOP00000025782.4	pep chromosome:Rnor_6.0:1:197964407:197982601:-1 gene:ENSRNOG00000018761.6 transcript:ENSRNOT00000025782.6 gene_biotype:protein_coding transcript_biotype:protein_coding gene_symbol:Eif3c description:eukaryotic translation initiation factor 3, subunit C [Source:RGD Symbol;Acc:1308871]	2.85	1	2	2	2	911	105.369	5.78271
ENSRNOP00000008200.5	pep chromosome:Rnor_6.0:6:7984019:8066868:-1 gene:ENSRNOG00000005877.6 transcript:ENSRNOT00000008200.6 gene_biotype:protein_coding transcript_biotype:protein_coding gene_symbol:Lrpprc description:leucine-rich pentatricopeptide repeat containing [Source:RGD Symbol;Acc:1306575]	1.8	1	2	2	2	1392	156.581	6.60986
ENSRNOP00000061495.1	pep chromosome:Rnor_6.0:14:33563886:33580566:-1 gene:ENSRNOG00000002101.6 transcript:ENSRNOT00000063942.1 gene_biotype:protein_coding transcript_biotype:protein_coding gene_symbol:Paics description:phosphoribosylaminoimidazole carboxylase and phosphoribosylaminoimidazolesuccinocarboxamide synthase [Source:RGD Symbol;Acc:620066]	2.59	1	1	1	1	425	47.0661	7.69385
ENSRNOP00000046415.4	pep chromosome:Rnor_6.0:10:65767930:65771038:1 gene:ENSRNOG00000010031.7 transcript:ENSRNOT00000039954.5 gene_biotype:protein_coding transcript_biotype:protein_coding gene_symbol:Vtn description:vitronectin [Source:RGD Symbol;Acc:3967]	3.77	2	1	1	1	478	54.6902	6.04932
ENSRNOP00000037928.3	pep chromosome:Rnor_6.0:10:86599220:86611188:1 gene:ENSRNOG00000028103.5 transcript:ENSRNOT00000039836.4 gene_biotype:protein_coding transcript_biotype:protein_coding gene_symbol:Psmd3 description:proteasome 26S subunit, non-ATPase 3 [Source:RGD Symbol;Acc:1311470]	5.85	1	3	3	3	530	60.6503	8.44092
ENSRNOP00000014637.5	pep chromosome:Rnor_6.0:6:27555412:27582995:-1 gene:ENSRNOG00000010800.6 transcript:ENSRNOT00000014637.6 gene_biotype:protein_coding transcript_biotype:protein_coding gene_symbol:Hadhb description:hydroxyacyl-CoA dehydrogenase trifunctional multienzyme complex subunit beta [Source:RGD Symbol;Acc:620513]	1.89	2	1	1	1	475	51.3815	9.46631
ENSRNOP00000011082.3	pep chromosome:Rnor_6.0:7:70824715:70829815:-1 gene:ENSRNOG00000008106.4 transcript:ENSRNOT00000011082.4 gene_biotype:protein_coding transcript_biotype:protein_coding gene_symbol:Shmt2 description:serine hydroxymethyltransferase 2 [Source:RGD Symbol;Acc:1308582]	4.96	1	2	2	2	504	55.7296	8.20654
ENSRNOP00000029234.4	pep chromosome:Rnor_6.0:7:60109974:60122805:-1 gene:ENSRNOG00000021317.5 transcript:ENSRNOT00000037946.5 gene_biotype:protein_coding transcript_biotype:protein_coding gene_symbol:Cct2 description:chaperonin containing TCP1 subunit 2 [Source:RGD Symbol;Acc:1359143]	2.24	1	1	1	1	535	57.4221	6.45557
ENSRNOP00000001816.5	pep chromosome:Rnor_6.0:12:40466495:40498752:1 gene:ENSRNOG00000001344.7 transcript:ENSRNOT00000001816.6 gene_biotype:protein_coding transcript_biotype:protein_coding gene_symbol:Aldh2 description:aldehyde dehydrogenase 2 family (mitochondrial) [Source:RGD Symbol;Acc:69219]	2.5	1	1	1	1	519	56.4807	7.32764
ENSRNOP00000010545.3	pep chromosome:Rnor_6.0:15:18540913:18546854:1 gene:ENSRNOG00000007895.5 transcript:ENSRNOT00000010545.4 gene_biotype:protein_coding transcript_biotype:protein_coding gene_symbol:Pdhb description:pyruvate dehydrogenase E1 beta subunit [Source:RGD Symbol;Acc:1359146]	3.06	2	1	1	1	359	38.957	6.65381
ENSRNOP00000029702.5	pep chromosome:Rnor_6.0:X:10400366:10413984:-1 gene:ENSRNOG00000023383.6 transcript:ENSRNOT00000039551.6 gene_biotype:protein_coding transcript_biotype:protein_coding gene_symbol:Ddx3x description:DEAD-box helicase 3, X-linked [Source:RGD Symbol;Acc:1564771]	7.4	7	2	2	2	311	34.3199	7.02002
ENSRNOP00000033950.2	pep chromosome:Rnor_6.0:X:1723174:1741701:-1 gene:ENSRNOG00000019164.7 transcript:ENSRNOT00000031115.4 gene_biotype:protein_coding transcript_biotype:protein_coding gene_symbol:Uba1 description:ubiquitin-like modifier activating enzyme 1 [Source:RGD Symbol;Acc:1359327]	1.23	1	1	1	1	1058	117.713	5.56689
ENSRNOP00000024264.6	pep chromosome:Rnor_6.0:18:59986360:60002569:-1 gene:ENSRNOG00000017852.8 transcript:ENSRNOT00000024264.8 gene_biotype:protein_coding transcript_biotype:protein_coding gene_symbol:Nars description:asparaginyl-tRNA synthetase [Source:RGD Symbol;Acc:1307238]	3.58	2	2	2	2	558	64.0869	5.85889
ENSRNOP00000069876.1	pep chromosome:Rnor_6.0:3:62481323:62487227:1 gene:ENSRNOG00000052968.1 transcript:ENSRNOT00000078872.1 gene_biotype:protein_coding transcript_biotype:protein_coding gene_symbol:Hnrnpa3 description:heterogeneous nuclear ribonucleoprotein A3 [Source:RGD Symbol;Acc:727807]	2.37	1	1	1	1	379	39.6276	9.01221
ENSRNOP00000017686.4	pep chromosome:Rnor_6.0:9:73833388:73871888:-1 gene:ENSRNOG00000012966.7 transcript:ENSRNOT00000017686.7 gene_biotype:protein_coding transcript_biotype:protein_coding gene_symbol:Acadl description:acyl-CoA dehydrogenase, long chain [Source:RGD Symbol;Acc:2011]	2.33	1	1	1	1	430	47.8424	7.73779
ENSRNOP00000004917.3	pep chromosome:Rnor_6.0:13:93651484:93677377:-1 gene:ENSRNOG00000003653.5 transcript:ENSRNOT00000004917.5 gene_biotype:protein_coding transcript_biotype:protein_coding gene_symbol:Fh description:fumarate hydratase [Source:RGD Symbol;Acc:2614]	3.55	1	1	1	1	507	54.43	8.73389
ENSRNOP00000067749.1	pep chromosome:Rnor_6.0:20:2699715:2701815:-1 gene:ENSRNOG00000045654.2 transcript:ENSRNOT00000061950.4 gene_biotype:protein_coding transcript_biotype:protein_coding gene_symbol:Hspa1a description:heat shock protein family A (Hsp70) member 1A [Source:RGD Symbol;Acc:1593284]	2.96	5	1	2	2	641	70.1421	5.8208
ENSRNOP00000073025.1	pep chromosome:Rnor_6.0:8:116370767:116391158:-1 gene:ENSRNOG00000016592.6 transcript:ENSRNOT00000078720.1 gene_biotype:protein_coding transcript_biotype:protein_coding gene_symbol:Gnai2 description:G protein subunit alpha i2 [Source:RGD Symbol;Acc:620243]	6.4	14	1	1	1	172	19.2195	5.05908
ENSRNOP00000029578.3	pep chromosome:Rnor_6.0:2:52189529:52282548:-1 gene:ENSRNOG00000026842.5 transcript:ENSRNOT00000033627.3 gene_biotype:protein_coding transcript_biotype:protein_coding gene_symbol:Nnt description:nicotinamide nucleotide transhydrogenase [Source:RGD Symbol;Acc:1587346]	1.01	1	1	1	1	1086	113.796	7.88428
ENSRNOP00000071052.1	pep chromosome:Rnor_6.0:3:92909725:92969050:-1 gene:ENSRNOG00000006947.7 transcript:ENSRNOT00000088242.1 gene_biotype:protein_coding transcript_biotype:protein_coding gene_symbol:Pdhx description:pyruvate dehydrogenase complex, component X [Source:RGD Symbol;Acc:1566332]	2.39	2	1	1	1	502	54.1356	8.74854
ENSRNOP00000073523.1	pep chromosome:Rnor_6.0:X:77263359:77279367:1 gene:ENSRNOG00000058249.1 transcript:ENSRNOT00000077604.1 gene_biotype:protein_coding transcript_biotype:protein_coding gene_symbol:Pgk1 description:phosphoglycerate kinase 1 [Source:RGD Symbol;Acc:619878]	1.68	1	1	1	1	417	44.51	7.89893
ENSRNOP00000049419.1	pep chromosome:Rnor_6.0:10:56271257:56276764:-1 gene:ENSRNOG00000030628.2 transcript:ENSRNOT00000049048.1 gene_biotype:protein_coding transcript_biotype:protein_coding gene_symbol:Eif4a1 description:eukaryotic translation initiation factor 4A1 [Source:RGD Symbol;Acc:735141]	6.65	4	2	2	2	406	46.1246	5.47803
ENSRNOP00000010573.3	pep chromosome:Rnor_6.0:8:58166990:58195884:-1 gene:ENSRNOG00000007862.6 transcript:ENSRNOT00000010573.5 gene_biotype:protein_coding transcript_biotype:protein_coding gene_symbol:Acat1 description:acetyl-CoA acetyltransferase 1 [Source:RGD Symbol;Acc:2016]	2.12	1	1	1	1	424	44.6664	8.76318
ENSRNOP00000053230.1	pep chromosome:Rnor_6.0:4:147929863:147931068:1 gene:ENSRNOG00000011606.5 transcript:ENSRNOT00000015427.5 gene_biotype:protein_coding transcript_biotype:protein_coding gene_symbol:AABR07061825.1	2.74	2	1	1	1	402	46.4841	9.64209
ENSRNOP00000003691.2	pep chromosome:Rnor_6.0:14:44479614:44502845:1 gene:ENSRNOG00000002643.3 transcript:ENSRNOT00000003691.3 gene_biotype:protein_coding transcript_biotype:protein_coding gene_symbol:Ugdh description:UDP-glucose 6-dehydrogenase [Source:RGD Symbol;Acc:621879]	2.64	1	1	1	1	493	54.8523	7.34229
ENSRNOP00000038073.5	pep chromosome:Rnor_6.0:6:27589657:27629175:1 gene:ENSRNOG00000024629.6 transcript:ENSRNOT00000038649.6 gene_biotype:protein_coding transcript_biotype:protein_coding gene_symbol:Hadha description:hydroxyacyl-CoA dehydrogenase trifunctional multienzyme complex subunit alpha [Source:RGD Symbol;Acc:620512]	2.23	1	1	1	1	763	82.6125	9.05615
ENSRNOP00000073665.1	pep chromosome:Rnor_6.0:18:70739492:70762134:1 gene:ENSRNOG00000013766.7 transcript:ENSRNOT00000085601.1 gene_biotype:protein_coding transcript_biotype:protein_coding gene_symbol:Acaa2 description:acetyl-CoA acyltransferase 2 [Source:RGD Symbol;Acc:620482]	8.59	2	2	2	2	396	41.7275	8.14795
ENSRNOP00000001518.3	pep chromosome:Rnor_6.0:12:46791528:46794797:-1 gene:ENSRNOG00000001148.6 transcript:ENSRNOT00000001518.6 gene_biotype:protein_coding transcript_biotype:protein_coding gene_symbol:Rplp0 description:ribosomal protein lateral stalk subunit P0 [Source:RGD Symbol;Acc:621247]	6.31	1	2	2	2	317	34.1938	6.25244
ENSRNOP00000074887.1	pep chromosome:Rnor_6.0:3:150323224:150387332:1 gene:ENSRNOG00000017405.7 transcript:ENSRNOT00000080485.1 gene_biotype:protein_coding transcript_biotype:protein_coding gene_symbol:Raly description:RALY heterogeneous nuclear ribonucleoprotein [Source:RGD Symbol;Acc:1307228]	3.05	2	1	1	1	295	31.0311	9.46631
ENSRNOP00000075627.1	pep chromosome:Rnor_6.0:19:14345993:14346872:1 gene:ENSRNOG00000030174.4 transcript:ENSRNOT00000084913.1 gene_biotype:protein_coding transcript_biotype:protein_coding gene_symbol:AABR07042903.1	9.52	7	2	2	2	231	24.778	10.0669
ENSRNOP00000070024.1	pep chromosome:Rnor_6.0:17:43675190:43675934:-1 gene:ENSRNOG00000061863.1 transcript:ENSRNOT00000081345.1 gene_biotype:protein_coding transcript_biotype:protein_coding gene_symbol:Hist1h1t description:histone cluster 1 H1 family member t [Source:RGD Symbol;Acc:2778]	4.33	5	1	1	1	208	21.7122	11.7808
ENSRNOP00000027860.2	pep chromosome:Rnor_6.0:1:201499028:201548513:1 gene:ENSRNOG00000020533.4 transcript:ENSRNOT00000027860.4 gene_biotype:protein_coding transcript_biotype:protein_coding gene_symbol:Htra1 description:HtrA serine peptidase 1 [Source:RGD Symbol;Acc:69235]	1.67	1	1	1	1	480	51.2977	7.6499
ENSRNOP00000022233.3	pep chromosome:Rnor_6.0:3:80529428:80543031:-1 gene:ENSRNOG00000016325.5 transcript:ENSRNOT00000022233.5 gene_biotype:protein_coding transcript_biotype:protein_coding gene_symbol:F2 description:coagulation factor II [Source:RGD Symbol;Acc:61996]	1.46	1	1	1	1	617	70.3406	6.7124
ENSRNOP00000063584.2	pep chromosome:Rnor_6.0:10:35870682:35879910:1 gene:ENSRNOG00000003399.8 transcript:ENSRNOT00000067188.2 gene_biotype:protein_coding transcript_biotype:protein_coding gene_symbol:Hnrnph1 description:heterogeneous nuclear ribonucleoprotein H1 [Source:RGD Symbol;Acc:620840]	8.7	4	1	1	1	184	20.5673	5.2876
ENSRNOP00000003158.4	pep chromosome:Rnor_6.0:14:11256268:11274578:1 gene:ENSRNOG00000002292.8 transcript:ENSRNOT00000003158.6 gene_biotype:protein_coding transcript_biotype:protein_coding gene_symbol:Hnrnpd description:heterogeneous nuclear ribonucleoprotein D [Source:RGD Symbol;Acc:620365]	4.61	3	1	1	1	304	32.652	8.1626
ENSRNOP00000044467.2	pep chromosome:Rnor_6.0:2:61395285:61414038:-1 gene:ENSRNOG00000019023.6 transcript:ENSRNOT00000051910.2 gene_biotype:protein_coding transcript_biotype:protein_coding gene_symbol:Tars description:threonyl-tRNA synthetase [Source:RGD Symbol;Acc:1359527]	1.73	2	1	1	1	695	80.5245	6.94678
ENSRNOP00000013997.3	pep chromosome:Rnor_6.0:10:94445877:94451811:1 gene:ENSRNOG00000010038.6 transcript:ENSRNOT00000013997.6 gene_biotype:protein_coding transcript_biotype:protein_coding gene_symbol:Psmc5 description:proteasome 26S subunit, ATPase 5 [Source:RGD Symbol;Acc:708376]	3.2	1	1	1	1	406	45.5971	7.54736
ENSRNOP00000031153.4	pep chromosome:Rnor_6.0:12:24180937:24315373:1 gene:ENSRNOG00000001448.5 transcript:ENSRNOT00000030497.4 gene_biotype:protein_coding transcript_biotype:protein_coding gene_symbol:Hip1 description:huntingtin interacting protein 1 [Source:RGD Symbol;Acc:620305]	1.07	1	1	1	1	1030	114.932	5.41455
ENSRNOP00000066002.1	pep chromosome:Rnor_6.0:4:119997268:120018679:1 gene:ENSRNOG00000046345.2 transcript:ENSRNOT00000073429.2 gene_biotype:protein_coding transcript_biotype:protein_coding gene_symbol:Rpn1 description:ribophorin I [Source:RGD Symbol;Acc:3594]	2.15	1	1	1	1	606	68.3586	6.50732
ENSRNOP00000022628.3	pep chromosome:Rnor_6.0:1:204562289:204582070:-1 gene:ENSRNOG00000016807.5 transcript:ENSRNOT00000022628.5 gene_biotype:protein_coding transcript_biotype:protein_coding gene_symbol:Oat description:ornithine aminotransferase [Source:RGD Symbol;Acc:621724]	2.28	1	1	1	1	439	48.302	6.99072
ENSRNOP00000041393.3	pep chromosome:Rnor_6.0:6:76349362:76351051:1 gene:ENSRNOG00000030869.2 transcript:ENSRNOT00000043224.2 gene_biotype:protein_coding transcript_biotype:protein_coding gene_symbol:Aldoart2 description:aldolase 1 A retrogene 2 [Source:RGD Symbol;Acc:1359133]	3.85	2	1	1	1	364	39.4673	7.41553
ENSRNOP00000007624.4	pep chromosome:Rnor_6.0:4:101180404:101210746:1 gene:ENSRNOG00000005587.4 transcript:ENSRNOT00000007624.4 gene_biotype:protein_coding transcript_biotype:protein_coding gene_symbol:Suclg1 description:succinate-CoA ligase, alpha subunit [Source:RGD Symbol;Acc:619821]	3.33	1	1	1	1	360	37.5357	9.48096
ENSRNOP00000070840.1	pep chromosome:Rnor_6.0:10:88279632:88307412:-1 gene:ENSRNOG00000015380.6 transcript:ENSRNOT00000089933.1 gene_biotype:protein_coding transcript_biotype:protein_coding gene_symbol:Jup description:junction plakoglobin [Source:RGD Symbol;Acc:620412]	1.74	2	1	1	1	745	81.7488	6.13818
ENSRNOP00000006754.5	pep chromosome:Rnor_6.0:3:4867233:4869656:1 gene:ENSRNOG00000049097.1 transcript:ENSRNOT00000006754.6 gene_biotype:protein_coding transcript_biotype:protein_coding gene_symbol:Rpl7a description:ribosomal protein L7a [Source:RGD Symbol;Acc:1307586]	4.91	7	1	1	1	265	29.846	10.6089
ENSRNOP00000068652.1	pep chromosome:Rnor_6.0:4:149957206:149978895:1 gene:ENSRNOG00000014562.6 transcript:ENSRNOT00000083843.1 gene_biotype:protein_coding transcript_biotype:protein_coding gene_symbol:Hnrnpf description:heterogeneous nuclear ribonucleoprotein F [Source:RGD Symbol;Acc:620366]	3.86	1	1	1	1	415	45.7009	5.49072
ENSRNOP00000057256.3	pep chromosome:Rnor_6.0:15:28487050:28517335:-1 gene:ENSRNOG00000011621.7 transcript:ENSRNOT00000060514.3 gene_biotype:protein_coding transcript_biotype:protein_coding gene_symbol:Hnrnpc description:heterogeneous nuclear ribonucleoprotein C [Source:RGD Symbol;Acc:1309982]	3.07	3	1	1	1	293	32.3029	5.08447
ENSRNOP00000027360.5	pep chromosome:Rnor_6.0:1:198420806:198450047:-1 gene:ENSRNOG00000020182.5 transcript:ENSRNOT00000027360.5 gene_biotype:protein_coding transcript_biotype:protein_coding gene_symbol:Mvp description:major vault protein [Source:RGD Symbol;Acc:70932]	1.15	1	1	1	1	871	96.7646	5.63037
ENSRNOP00000017468.1	pep chromosome:Rnor_6.0:1:102900286:102909707:1 gene:ENSRNOG00000013009.2 transcript:ENSRNOT00000017468.2 gene_biotype:protein_coding transcript_biotype:protein_coding gene_symbol:Ldha description:lactate dehydrogenase A [Source:RGD Symbol;Acc:2996]	3.61	2	1	1	1	332	36.4273	8.26514
ENSRNOP00000041821.3	pep chromosome:Rnor_6.0:7:11401501:11406771:-1 gene:ENSRNOG00000020266.5 transcript:ENSRNOT00000047450.3 gene_biotype:protein_coding transcript_biotype:protein_coding gene_symbol:Eef2 description:eukaryotic translation elongation factor 2 [Source:RGD Symbol;Acc:61979]	1.17	1	1	1	1	858	95.2229	6.82959
ENSRNOP00000019108.3	pep chromosome:Rnor_6.0:2:122782060:122805768:1 gene:ENSRNOG00000014178.5 transcript:ENSRNOT00000019108.5 gene_biotype:protein_coding transcript_biotype:protein_coding gene_symbol:Acad9 description:acyl-CoA dehydrogenase family, member 9 [Source:RGD Symbol;Acc:727973]	1.92	1	1	1	1	625	68.7997	7.69385
ENSRNOP00000069291.1	pep chromosome:Rnor_6.0:1:248297656:248376750:-1 gene:ENSRNOG00000011599.7 transcript:ENSRNOT00000089073.1 gene_biotype:protein_coding transcript_biotype:protein_coding gene_symbol:Gldc description:glycine decarboxylase [Source:RGD Symbol;Acc:1308660]	2.01	1	1	1	1	943	105.113	6.84424
ENSRNOP00000069834.1	pep chromosome:Rnor_6.0:2:120512899:120570355:-1 gene:ENSRNOG00000051480.1 transcript:ENSRNOT00000088442.1 gene_biotype:protein_coding transcript_biotype:protein_coding gene_symbol:Fxr1 description:FMR1 autosomal homolog 1 [Source:RGD Symbol;Acc:1311733]	2.84	1	1	1	1	563	63.3506	6.39209
ENSRNOP00000036443.6	pep chromosome:Rnor_6.0:17:72160735:72195509:1 gene:ENSRNOG00000001066.7 transcript:ENSRNOT00000038817.6 gene_biotype:protein_coding transcript_biotype:protein_coding gene_symbol:Itih2 description:inter-alpha-trypsin inhibitor heavy chain 2 [Source:RGD Symbol;Acc:1565426]	1.82	1	1	1	1	826	92.3113	6.69775
ENSRNOP00000053019.1	pep chromosome:Rnor_6.0:2:200484246:200513564:-1 gene:ENSRNOG00000019328.6 transcript:ENSRNOT00000056173.2 gene_biotype:protein_coding transcript_biotype:protein_coding gene_symbol:Phgdh description:phosphoglycerate dehydrogenase [Source:RGD Symbol;Acc:61987]	2.81	1	1	1	1	533	56.4572	6.7124
ENSRNOP00000026949.3	pep chromosome:Rnor_6.0:18:28361283:28390696:1 gene:ENSRNOG00000019875.6 transcript:ENSRNOT00000026949.5 gene_biotype:protein_coding transcript_biotype:protein_coding gene_symbol:Matr3 description:matrin 3 [Source:RGD Symbol;Acc:3052]	1.3	1	1	1	1	845	94.4438	6.25244
ENSRNOP00000004941.2	pep chromosome:Rnor_6.0:10:82352390:82367047:1 gene:ENSRNOG00000003524.4 transcript:ENSRNOT00000004941.4 gene_biotype:protein_coding transcript_biotype:protein_coding gene_symbol:Lrrc59 description:leucine rich repeat containing 59 [Source:RGD Symbol;Acc:1305092]	3.26	1	1	1	1	307	34.8477	9.5249
ENSRNOP00000026416.5	pep chromosome:Rnor_6.0:1:225015616:225027710:1 gene:ENSRNOG00000019507.6 transcript:ENSRNOT00000026416.6 gene_biotype:protein_coding transcript_biotype:protein_coding gene_symbol:Hnrnpul2 description:heterogeneous nuclear ribonucleoprotein U-like 2 [Source:RGD Symbol;Acc:1562784]	1.74	1	1	1	1	745	84.8069	4.90674
ENSRNOP00000022107.1	pep chromosome:Rnor_6.0:5:76673990:76756140:-1 gene:ENSRNOG00000016334.4 transcript:ENSRNOT00000022107.3 gene_biotype:protein_coding transcript_biotype:protein_coding gene_symbol:Ptbp3 description:polypyrimidine tract binding protein 3 [Source:RGD Symbol;Acc:621671]	1.91	5	1	1	1	523	56.6803	9.12939
ENSRNOP00000008966.3	pep chromosome:Rnor_6.0:10:11724032:11757681:1 gene:ENSRNOG00000005418.4 transcript:ENSRNOT00000008966.4 gene_biotype:protein_coding transcript_biotype:protein_coding gene_symbol:Trap1 description:TNF receptor-associated protein 1 [Source:RGD Symbol;Acc:1359733]	1.7	1	1	1	1	706	80.4108	7.03467
ENSRNOP00000039064.5	pep chromosome:Rnor_6.0:10:11240138:11284332:1 gene:ENSRNOG00000005269.8 transcript:ENSRNOT00000048687.6 gene_biotype:protein_coding transcript_biotype:protein_coding gene_symbol:Srl description:sarcalumenin [Source:RGD Symbol;Acc:1306564]	2.1	1	1	1	1	904	98.3034	4.43701
ENSRNOP00000034828.4	pep chromosome:Rnor_6.0:7:116928265:116936674:-1 gene:ENSRNOG00000021638.6 transcript:ENSRNOT00000029456.5 gene_biotype:protein_coding transcript_biotype:protein_coding gene_symbol:Eef1d description:eukaryotic translation elongation factor 1 delta [Source:RGD Symbol;Acc:621174]	3.69	1	1	1	1	650	72.0832	6.55127
ENSRNOP00000016450.4	pep chromosome:Rnor_6.0:4:9867101:9881484:-1 gene:ENSRNOG00000012026.6 transcript:ENSRNOT00000016450.6 gene_biotype:protein_coding transcript_biotype:protein_coding gene_symbol:Psmc2 description:proteasome 26S subunit, ATPase 2 [Source:RGD Symbol;Acc:3428]	3	1	1	1	1	433	48.6031	5.94775
ENSRNOP00000057188.1	pep chromosome:Rnor_6.0:12:16285733:16310190:-1 gene:ENSRNOG00000001253.6 transcript:ENSRNOT00000060444.1 gene_biotype:protein_coding transcript_biotype:protein_coding gene_symbol:Eif3b description:eukaryotic translation initiation factor 3, subunit B [Source:RGD Symbol;Acc:1309018]	2.13	1	1	1	1	797	90.854	5.08447
ENSRNOP00000049428.4	pep chromosome:Rnor_6.0:8:22577715:22622560:1 gene:ENSRNOG00000031129.6 transcript:ENSRNOT00000041577.4 gene_biotype:protein_coding transcript_biotype:protein_coding gene_symbol:Carm1 description:coactivator-associated arginine methyltransferase 1 [Source:RGD Symbol;Acc:1305879]	2.22	2	1	1	1	585	63.4193	6.60986
ENSRNOP00000018170.5	pep chromosome:Rnor_6.0:4:100297478:100303047:-1 gene:ENSRNOG00000013520.6 transcript:ENSRNOT00000018170.5 gene_biotype:protein_coding transcript_biotype:protein_coding gene_symbol:Mat2a description:methionine adenosyltransferase 2A [Source:RGD Symbol;Acc:619985]	2.28	1	1	1	1	395	43.6473	6.3667
ENSRNOP00000048433.4	pep chromosome:Rnor_6.0:8:96107240:96132634:-1 gene:ENSRNOG00000000204.7 transcript:ENSRNOT00000041655.4 gene_biotype:protein_coding transcript_biotype:protein_coding gene_symbol:Syncrip description:synaptotagmin binding, cytoplasmic RNA interacting protein [Source:RGD Symbol;Acc:1305683]	4.88	3	2	2	2	533	59.6735	8.79248
ENSRNOP00000010252.4	pep chromosome:Rnor_6.0:10:20633632:20658100:-1 gene:ENSRNOG00000007739.6 transcript:ENSRNOT00000010252.6 gene_biotype:protein_coding transcript_biotype:protein_coding gene_symbol:Rars description:arginyl-tRNA synthetase [Source:RGD Symbol;Acc:1309215]	2.27	1	1	1	1	660	75.762	7.04932
ENSRNOP00000022983.4	pep chromosome:Rnor_6.0:1:164301010:164308317:-1 gene:ENSRNOG00000016831.6 transcript:ENSRNOT00000022983.6 gene_biotype:protein_coding transcript_biotype:protein_coding gene_symbol:Serpinh1 description:serpin family H member 1 [Source:RGD Symbol;Acc:69302]	6.24	1	2	2	2	417	46.5322	8.82178
ENSRNOP00000021134.1	pep chromosome:Rnor_6.0:10:59000397:59010903:1 gene:ENSRNOG00000015236.5 transcript:ENSRNOT00000021134.3 gene_biotype:protein_coding transcript_biotype:protein_coding gene_symbol:Mybbp1a description:MYB binding protein 1a [Source:RGD Symbol;Acc:62062]	1.04	1	1	1	1	1344	152.191	8.95361
ENSRNOP00000044732.3	pep chromosome:Rnor_6.0:19:25095089:25118860:1 gene:ENSRNOG00000005257.7 transcript:ENSRNOT00000041717.4 gene_biotype:protein_coding transcript_biotype:protein_coding gene_symbol:Prkaca description:protein kinase cAMP-activated catalytic subunit alpha [Source:RGD Symbol;Acc:3389]	2.56	2	1	1	1	351	40.58	8.79248
ENSRNOP00000075032.1	pep chromosome:Rnor_6.0:16:10662021:10695557:1 gene:ENSRNOG00000057367.1 transcript:ENSRNOT00000083446.1 gene_biotype:protein_coding transcript_biotype:protein_coding gene_symbol:Glud1 description:glutamate dehydrogenase 1 [Source:RGD Symbol;Acc:2708]	1.79	1	1	1	1	558	61.3773	8.00146
ENSRNOP00000041889.3	pep chromosome:Rnor_6.0:5:165432095:165442048:-1 gene:ENSRNOG00000012455.6 transcript:ENSRNOT00000049822.3 gene_biotype:protein_coding transcript_biotype:protein_coding gene_symbol:Tardbp description:TAR DNA binding protein [Source:RGD Symbol;Acc:1310906]	4.56	1	1	1	1	285	32.1271	6.99072
ENSRNOP00000018649.5	pep chromosome:Rnor_6.0:17:27286796:27334379:-1 gene:ENSRNOG00000013928.6 transcript:ENSRNOT00000018649.6 gene_biotype:protein_coding transcript_biotype:protein_coding gene_symbol:Dsp description:desmoplakin [Source:RGD Symbol;Acc:1305794]	0.35	1	1	1	1	2877	332.187	6.82959
ENSRNOP00000009563.4	pep chromosome:Rnor_6.0:3:122803772:122808558:1 gene:ENSRNOG00000007128.5 transcript:ENSRNOT00000009564.5 gene_biotype:protein_coding transcript_biotype:protein_coding gene_symbol:Nop56 description:NOP56 ribonucleoprotein [Source:RGD Symbol;Acc:1308892]	2.21	1	1	1	1	588	65.3586	9.01221
ENSRNOP00000015545.3	pep chromosome:Rnor_6.0:6:108146582:108167185:-1 gene:ENSRNOG00000011419.4 transcript:ENSRNOT00000015545.4 gene_biotype:protein_coding transcript_biotype:protein_coding gene_symbol:Aldh6a1 description:aldehyde dehydrogenase 6 family, member A1 [Source:RGD Symbol;Acc:621556]	2.06	1	1	1	1	535	57.7105	8.17725
ENSRNOP00000036514.3	pep chromosome:Rnor_6.0:14:2860965:2867397:-1 gene:ENSRNOG00000023529.3 transcript:ENSRNOT00000030428.3 gene_biotype:protein_coding transcript_biotype:protein_coding gene_symbol:Rpl5 description:ribosomal protein L5 [Source:RGD Symbol;Acc:619825]	2.69	2	1	1	1	297	34.4367	9.74463
ENSRNOP00000013462.4	pep chromosome:Rnor_6.0:8:69121682:69126805:1 gene:ENSRNOG00000009378.7 transcript:ENSRNOT00000013461.7 gene_biotype:protein_coding transcript_biotype:protein_coding gene_symbol:Rpl4 description:ribosomal protein L4 [Source:RGD Symbol;Acc:619824]	5.23	1	1	1	1	421	47.2711	11.019
ENSRNOP00000066934.1	pep chromosome:Rnor_6.0:9:9721137:9747077:1 gene:ENSRNOG00000046834.3 transcript:ENSRNOT00000075494.1 gene_biotype:protein_coding transcript_biotype:protein_coding gene_symbol:C3 description:complement C3 [Source:RGD Symbol;Acc:2232]	0.66	2	1	1	1	1662	186.118	6.46826
ENSRNOP00000015757.2	pep chromosome:Rnor_6.0:3:79876938:79882319:1 gene:ENSRNOG00000011414.5 transcript:ENSRNOT00000015757.3 gene_biotype:protein_coding transcript_biotype:protein_coding gene_symbol:Psmc3 description:proteasome 26S subunit, ATPase 3 [Source:RGD Symbol;Acc:61905]	4.52	1	1	1	1	442	49.5176	5.18604
ENSRNOP00000051322.4	pep chromosome:Rnor_6.0:8:22368745:22385864:1 gene:ENSRNOG00000031824.5 transcript:ENSRNOT00000049973.5 gene_biotype:protein_coding transcript_biotype:protein_coding gene_symbol:Slc44a2 description:solute carrier family 44 member 2 [Source:RGD Symbol;Acc:1309680]	5.53	1	1	1	1	705	79.8435	8.79248
ENSRNOP00000002321.2	pep chromosome:Rnor_6.0:11:84080273:84090259:-1 gene:ENSRNOG00000038160.1 transcript:ENSRNOT00000002321.3 gene_biotype:protein_coding transcript_biotype:protein_coding gene_symbol:Eif2b5 description:eukaryotic translation initiation factor 2B subunit epsilon [Source:RGD Symbol;Acc:708380]	5.03	1	1	1	1	716	80.1565	5.021
ENSRNOP00000069194.1	pep chromosome:Rnor_6.0:7:50084060:50278842:-1 gene:ENSRNOG00000006426.6 transcript:ENSRNOT00000088950.1 gene_biotype:protein_coding transcript_biotype:protein_coding gene_symbol:Syt1 description:synaptotagmin 1 [Source:RGD Symbol;Acc:3803]	8.55	1	1	1	1	421	47.3687	8.41162
ENSRNOP00000027234.3	pep chromosome:Rnor_6.0:2:207108552:207128554:1 gene:ENSRNOG00000019996.5 transcript:ENSRNOT00000027234.5 gene_biotype:protein_coding transcript_biotype:protein_coding gene_symbol:Slc16a1 description:solute carrier family 16 member 1 [Source:RGD Symbol;Acc:3690]	7.69	1	1	1	1	494	53.2034	8.32373
ENSRNOP00000045342.4	pep chromosome:Rnor_6.0:X:31786194:31799560:-1 gene:ENSRNOG00000003554.7 transcript:ENSRNOT00000044103.5 gene_biotype:protein_coding transcript_biotype:protein_coding gene_symbol:Piga description:phosphatidylinositol glycan anchor biosynthesis, class A [Source:RGD Symbol;Acc:1589723]	6.8	1	1	1	1	485	54.3312	8.47021
ENSRNOP00000064573.2	pep chromosome:Rnor_6.0:4:183476093:183544850:-1 gene:ENSRNOG00000049378.2 transcript:ENSRNOT00000071407.2 gene_biotype:protein_coding transcript_biotype:protein_coding gene_symbol:AABR07062583.1	3.99	1	1	1	1	977	111.265	6.7417

## Sheet: Sheet2
ENSRNOP00000009556		#N/A
ENSRNOP00000074112		#N/A
ENSRNOP00000063666		#N/A
ENSRNOP00000042159		#N/A
ENSRNOP00000025064		#N/A
ENSRNOP00000026696		#N/A
ENSRNOP00000034846		#N/A
ENSRNOP00000067749		#N/A
ENSRNOP00000067749		#N/A
ENSRNOP00000008966		#N/A
ENSRNOP00000023628		#N/A
