# Supplementary material for: Exosomes derived from pericardial adipose tissues attenuate cardiac remodeling following myocardial infarction by Adipsin-regulated iron homeostasis
Source: Front Cardiovasc Med. 2022 Sep 12;9:1003282. doi: 10.3389/fcvm.2022.1003282 (PMC9510661; doi:10.3389/fcvm.2022.1003282)
Supplement: Supplementary file 6 [file Table_5.XLSX]

## Sheet: Sheet1
Genes	Forward primer (5'—3')	Reverse primer (5'—3')
Gapdh	GGTGAAGGTCGGTGTGAACG	CTCGCTCCTGGAAGATGGTG
β-actin	AACAGTCCGCCTAGAAGCAC	CGTTGACATCCGTAAAGACC
Adipsin	GCAGCACAGCCCCGAG	GTCGTCATCCGTCACTCCAT
Sat2	CATTTCTTCTGCCCCTCGCT	AACTCTGCCAGTTCCCGGAT
Sat1	CTGGACCCCTGAAGGACATA	TCATGGCAACCTGGCTTAGA
Slc39a14	TGGATAGTGAGGCTGCGTG	GTGACCACGGATACCAGGATG
Gclc	GAGCGGGAACGGACGG	CAACATGTACTCCACCTCGTCA
Gclm	ACAATGACCCGAAAGAACTGC	GAGCTGGAGTTAAGAGCCCC
Hmox1	GAATCGAGCAGAACCAGCCT	AAGGAAGCCATCACCAGCTTA
Fth1	CATCAACCGCCAGATCAACC	GTCATCACGGTCTGGTTTCTTTAT
Slc7a11	ATCTCCCCCAAGGGCATACT	GCATAGGACAGGGCTCCAAA
Slc11a2(Dmt1)	AAGATGCCAGACGATGGCG	TCATAAGAAAGCCAGGCCCC
Tfrc	TGCGGAAGGAAGTGACGTAGAT	GACAATGGTTCCCCACCAAACAAG
Lpcat3	CACTGAAGCTAATTGGGCTGTG	TCCAGCAATGAAGGGACACC
Slc39a8	CCGAGGGAGTGTTTCTCTGC	CTGCGGAGCAGTGTGGT
